# Supplementary material for: Igh and Igk loci use different folding principles for V gene recombination due to distinct chromosomal architectures of pro-B and pre-B cells
Source: Nat Commun. 2023 Apr 21;14:2316. doi: 10.1038/s41467-023-37994-9 (PMC10121685; doi:10.1038/s41467-023-37994-9)
Supplement: Supplementary file 5 — Supplementary Data 1 [file 41467_2023_37994_MOESM5_ESM.xlsx]

## Sheet: Vk gene list
Supplementary Data 1a: List of VK genes in chromosomal order
Name	Strand	mm9 coordinates			Classification		bold: VK genes labeled in VJ-seq data-containing figures
Proximal (3' end)		Chromosome	Start	End
IGKV3-1	+	chr6	70653572	70654171	functional
IGKV3-2	+	chr6	70648462	70649061	functional
IGKV3-3	+	chr6	70636940	70637528	functional
IGKV3-4	+	chr6	70621783	70622371	functional
IGKV3-5	+	chr6	70613292	70613889	functional
IGKV3-6	+	chr6	70592399	70593559	pseudo
IGKV3-7	+	chr6	70557431	70558030	functional
IGKV3-8	+	chr6	70538865	70539446	pseudo
IGKV3-9	+	chr6	70538183	70538771	functional
IGKV3-10	+	chr6	70522627	70523224	functional
IGKV3-11	+	chr6	70503268	70504434	pseudo
IGKV3-12	+	chr6	70468244	70468843	functional
IGKV3-12-1	-	chr6	70447656	70448336	unknown
IGKV6-13	-	chr6	70407497	70408030	functional
IGKV6-14	-	chr6	70384946	70385470	functional
IGKV6-15	-	chr6	70356463	70356986	functional
IGKV8-16	-	chr6	70336666	70337232	functional
IGKV6-17	+	chr6	70321463	70321987	functional
IGKV8-18	+	chr6	70305871	70306439	V ORF
IGKV8-19	-	chr6	70290870	70291442	functional
IGKV6-20	-	chr6	70285835	70286473	functional
IGKV8-21	-	chr6	70264889	70265446	functional
IGKV8-22	-	chr6	70247548	70248113	pseudo
IGKV6-23	-	chr6	70210403	70210927	functional
IGKV8-23-1	+	chr6	70190421	70190704	V ORF
IGKV8-24	-	chr6	70166852	70167415	functional
IGKV6-25	+	chr6	70165427	70165951	functional
IGKV8-26	+	chr6	70143222	70143791	V ORF
IGKV8-27	-	chr6	70121803	70122264	functional
IGKV8-28	-	chr6	70093587	70094155	functional
IGKV6-29	-	chr6	70088456	70089076	functional
IGKV8-30	-	chr6	70067055	70067611	functional
IGKV8-31	-	chr6	70055854	70056173	pseudo
IGKV6-32	-	chr6	70024018	70024578	functional
IGKV7-33	-	chr6	70008626	70009193	functional
IGKV8-34	-	chr6	69994106	69994672	functional
IGKV1-35	-	chr6	69960943	69961667	V ORF
IGKV18-36	-	chr6	69942459	69942971	functional
IGKV5-37	-	chr6	69913306	69913855	functional
IGKV12-38	-	chr6	69893180	69893642	functional
IGKV5-39	-	chr6	69850418	69850971	functional
IGKV12-40	-	chr6	69829344	69829813	pseudo
IGKV5-40-1	-	chr6	69818589	69819187	pseudo
IGKV12-41	-	chr6	69808414	69808878	functional
IGKV12-42	-	chr6	69784786	69785239	pseudo
IGKV5-43	-	chr6	69773349	69773905	functional
IGKV12-44	-	chr6	69764625	69765094	functional
IGKV5-45	-	chr6	69725744	69726300	functional
IGKV12-46	-	chr6	69714517	69714986	functional
IGKV12-47	-	chr6	69700848	69701304	pseudo
IGKV5-48	-	chr6	69676567	69677119	functional
IGKV12-49	-	chr6	69666492	69666950	pseudo
IGKV4-50	-	chr6	69650761	69651281	functional
IGKV4-51	-	chr6	69631400	69631933	functional
IGKV4-52	-	chr6			V ORF
IGKV4-53	-	chr6	69598818	69599348	functional
IGKV4-54	-	chr6	69581642	69582172	V ORF
IGKV13-54-1	+	chr6	69567042	69567417	pseudo
IGKV4-55	-	chr6	69557269	69557795	functional
IGKV13-55-1	+	chr6	69549880	69550256	pseudo
IGKV4-56	-	chr6	69537289	69537804	pseudo
IGKV13-56-1	+	chr6	69531238	69531446	pseudo
IGKV4-57	-	chr6	69525969	69526494	functional
IGKV13-57-1	+	chr6	69519731	69520103	pseudo
IGKV4-57-1	-	chr6	69494362	69494886	functional
IGKV13-57-2	+	chr6	69473733	69474010	pseudo
IGKV4-58	-	chr6	69450248	69450752	functional
IGKV4-60	-	chr6	69413282	69413719	pseudo
IGKV4-59	-	chr6	69388212	69388735	functional
IGKV4-61	-	chr6	69366887	69367419	functional
IGKV13-61-1	+	chr6	69359493	69359869	pseudo
IGKV4-62	-	chr6	69349806	69350338	V ORF
IGKV13-62-1	+	chr6	69342433	69342809	pseudo
IGKV4-63	-	chr6	69327938	69328466	functional
IGKV13-64	+	chr6	69312716	69313181	pseudo
IGKV4-65	-	chr6	69292466	69292998	pseudo
IGKV12-66	-	chr6	69284598	69285070	pseudo
IGKV12-67	-	chr6	69274171	69274640	pseudo
IGKV4-68	-	chr6	69254828	69255357	functional
IGKV4-69	-	chr6	69233788	69234313	functional
IGKV4-70	-	chr6	69217882	69218406	functional
IGKV4-71	-	chr6	69193154	69193682	functional
IGKV13-71-1	+	chr6	69185921	69186152	pseudo
IGKV4-72	-	chr6	69176848	69177377	functional
IGKV4-73	-	chr6	69147577	69148110	functional
IGKV13-73-1	+	chr6	69140067	69140276	pseudo
IGKV4-74	-	chr6	69134820	69135355	functional
IGKV13-74-1	+	chr6	69127410	69127781	pseudo
IGKV4-75	-	chr6	69106112	69106653	pseudo
IGKV13-76	+	chr6	69087860	69088326	pseudo
IGKV4-77	-	chr6	69060898	69061426	pseudo
IGKV4-78	-	chr6	69009684	69010218	functional
IGKV13-78-1	+	chr6	69001438	69001788	pseudo
IGKV4-79	-	chr6	68992966	68993499	functional
IGKV4-80	-	chr6	68966552	68967074	functional
IGKV13-80-1	+	chr6	68959137	68959507	pseudo
IGKV4-81	-	chr6	68940752	68941288	functional
IGKV13-82	+	chr6	68929192	68929657	pseudo
IGKV4-83	-	chr6	68911372	68912013	pseudo
IGKV13-84	+	chr6	68889596	68890061	functional
IGKV13-85	-	chr6	68880263	68880728	functional
IGKV4-86	-	chr6	68860405	68860932	functional
IGKV13-87	+	chr6	68852795	68853260	pseudo
E88 enhancer		chr6	68812295	68812415
IGKV1-88	-	chr6	68812259	68813025	functional
IGKV12-89	-	chr6	68784840	68785301	functional
IGKV13-89-1	+	chr6	68760489	68760537	pseudo
IGKV4-90	-	chr6	68757174	68757702	functional
IGKV4-91	-	chr6	68718549	68719097	functional
IGKV4-92	-	chr6	68705032	68705587	functional
IGKV19-93	-	chr6	68686291	68686758	functional
IGKV2-93-1	-	chr6	68662919	68663502	pseudo
IGKV10-94	-	chr6	68654502	68654972	functional
IGKV10-95	+	chr6	68630373	68630842	functional
IGKV2-95-1	+	chr6	68620746	68621329	pseudo
IGKV2-95-2	-	chr6	68597993	68598525	pseudo
IGKV10-96	-	chr6	68581959	68582424	functional
IGKV15-97	+	chr6	68541374	68541826	pseudo
IGKV12-98	+	chr6	68520757	68521229	functional
IGKV1-99	+	chr6	68491652	68492416	functional
IGKV14-100	+	chr6	68469006	68469471	functional
IGKV15-101-1	-	chr6	68431415	68431712	pseudo
IGKV15-101	+	chr6	68429076	68429567	pseudo
IGKV20-101-2	+	chr6	68424882	68425092	unknown
IGKV15-102	-	chr6	68416120	68416584	pseudo
IGKV15-103	+	chr6	68387462	68387919	V ORF
IGKV16-104	+	chr6	68375599	68376066	functional
IGKV2-105	+	chr6	68298655	68299435	pseudo
IGKV11-106	+	chr6	68289521	68289989	pseudo
IGKV2-107	+	chr6	68276092	68276746	pseudo
IGKV1-108	+	chr6	68262048	68262353	pseudo
IGKV2-109	+	chr6	68252433	68253152	functional
IGKV1-110	+	chr6	68220521	68221259	functional
IGKV14-111	+	chr6	68206398	68206863	functional
IGKV2-112	+	chr6	68169975	68170699	functional
IGKV2-113	+	chr6	68128795	68129558	pseudo
IGKV11-114	+	chr6	68114453	68114917	pseudo
IGKV1-115	+	chr6	68110791	68111710	pseudo
IGKV2-116	+	chr6	68101879	68102611	pseudo
IGKV1-117	+	chr6	68071085	68071819	functional
IGKV11-118	+	chr6	68055408	68055874	pseudo
IGKV14-118-1	+	chr6	68032541	68033139	pseudo
IGKV14-118-2	+	chr6	68016363	68016822	pseudo
IGKV9-119	+	chr6	68006339	68006804	pseudo
IGKV9-120	+	chr6	67999977	68000448	functional
IGKV17-121	+	chr6	67986812	67987312	functional
IGKV1-122	+	chr6	67966736	67967482	functional
IGKV9-123	-	chr6	67904224	67904684	functional
IGKV9-124	-	chr6	67892070	67892534	functional
IGKV11-125	+	chr6	67863567	67864046	functional
IGKV14-126-1	+	chr6	67846171	67846636	pseudo
IGKV14-126	+	chr6	67826005	67826471	pseudo
IGKV17-127	+	chr6	67811153	67811653	functional
IGKV9-128	+	chr6	67797403	67797868	pseudo
IGKV9-129	+	chr6	67789787	67790260	functional
IGKV14-130	+	chr6	67741040	67741505	functional
IGKV1-131	-	chr6	67716030	67716766	V ORF
IGKV1-132	+	chr6	67709694	67710407	functional
IGKV1-133	+	chr6	67674908	67675655	functional
IGKV17-134	-	chr6	67670723	67671219	pseudo
IGKV14-134-1	-	chr6	67661168	67661622	pseudo
IGKV1-135	+	chr6	67559739	67560502	functional
IGKV1-136	+	chr6	67543870	67544302	pseudo
IGKV2-137	+	chr6	67505630	67506210	functional
Distal (5' end)

## Sheet: Vh gene list
Supplementary Data 1b: List of VH genes in chromosomal order
Name		mm10 coordinates				mm9 coordinates
Proximal (3' end)		Chromosome	Start	End	Bold: VH genes labeled in VDJ-seq	Chromosome	Start	End
IGHV5-1		chr12	113572929	113573222	data-containing Figure 6d	chr12	114811140	114811433
IGHV2-1		chr12	113574247	113574540		chr12	114812458	114812751
IGHV5-2		chr12	113578504	113578990		chr12	114816715	114817201
IGHV2-2		chr12	113588267	113588700		chr12	114826478	114826911
IGHV5-3		chr12	113589967	113590243		chr12	114828178	114828454
IGHV5-4		chr12	113597448	113597741		chr12	114835659	114835952
IGHV6-1		chr12	113603460	113603928		chr12	114841671	114842139
IGHV2-3		chr12	113611184	113611476		chr12	114849395	114849687
IGHV5-5		chr12	113612965	113613442		chr12	114851176	114851653
IGHV5-6		chr12	113625508	113625801		chr12	114863719	114864012
IGHV5-7		chr12	113634686	113634981		chr12	114872897	114873192
IGHV2-4		chr12	113653291	113653583		chr12	114891502	114891794
IGHV5-8		chr12	113654967	113655245		chr12	114893178	114893456
IGHV5-9		chr12	113661771	113662228		chr12	114899982	114900439
IGHV5-10		chr12	113669673	113669968		chr12	114907884	114908179
IGHV2-5		chr12	113685482	113685774		chr12	114923693	114923985
IGHV5-11		chr12	113687229	113687505		chr12	114925440	114925716
IGHV5-12		chr12	113702126	113702419		chr12	114940337	114940630
IGHV2-6		chr12	113716672	113716962		chr12	114954883	114955173
IGHV5-9-1		chr12	113736113	113736406		chr12	114974324	114974617
IGHV5-12-4		chr12	113762251	113762544		chr12	115000462	115000755
IGHV2-9		chr12	113879097	113879388		chr12	115117308	115117599
IGHV2-9-1		chr12	113769857	113770142		chr12	115008068	115008353
IGHV5-13		chr12	113794063	113794358		chr12	115032274	115032569
IGHV2-6-8		chr12	113796138	113796430		chr12	115034349	115034641
IGHV2-7		chr12	113807314	113807747		chr12	115045525	115045958
IGHV5-15		chr12	113826648	113826941		chr12	115064859	115065152
IGHV5-16		chr12	113838528	113838821		chr12	115076739	115077032
IGHV5-17		chr12	113859149	113859442		chr12	115097360	115097653
IGHV5-18		chr12	113875772	113876239		chr12	115113983	115114450
IGHV2-8		chr12	113877361	113877659		chr12	115115572	115115870
IGHV5-19		chr12	113884761	113885342		chr12	115122972	115123553
IGHV7-1		chr12	113896408	113896946		chr12	115134619	115135157
IGHV7-2		chr12	113912025	113912483		chr12	115150236	115150694
IGHV14-1		chr12	113931953	113932246		chr12	115170164	115170457
IGHV4-1		chr12	113948284	113948577		chr12	115186495	115186788
IGHV3-1		chr12	113964390	113964683		chr12	115202601	115202894
IGHV11-1		chr12	113981879	113982174		chr12	115220090	115220385
IGHV14-2		chr12	113994469	113994898		chr12	115232680	115233109
IGHV4-2		chr12	114013144	114013439		chr12	115251355	115251650
IGHV3-2		chr12	114033803	114034097		chr12	115272014	115272308
IGHV11-2		chr12	114048241	114048704		chr12	115286452	115286915
IGHV14-3		chr12	114059845	114060273		chr12	115298056	115298484
IGHV16-1		chr12	114068828	114069126		chr12	115307039	115307337
IGHV6-2		chr12	114089387	114089681		chr12	115327598	115327892
IGHV9-1		chr12	114093928	114094221		chr12	115332139	115332432
IGHV12-1		chr12	114107259	114107563		chr12	115345470	115345774
IGHV9-2		chr12	114109001	114109430		chr12	115347212	115347641
IGHV12-2		chr12	114127533	114127984		chr12	115365744	115366195
IGHV9-3		chr12	114140692	114141122		chr12	115378903	115379333
IGHV7-3		chr12	114153180	114153644		chr12	115391391	115391855
IGHV15-1		chr12	114158025	114158315		chr12	115396236	115396526
IGHV14-4		chr12	114176438	114176867		chr12	115414649	115415078
IGHV3-3		chr12	114196439	114196875		chr12	115434650	115435086
IGHV7-4		chr12	114222788	114223254		chr12	115460999	115461465
IGHV3-4		chr12	114253617	114253915		chr12	115491828	115492126
IGHV3-5		chr12	114262652	114262950		chr12	115500863	115501161
IGHV13-1		chr12	114267607	114267906		chr12	115505818	115506117
IGHV3-6		chr12	114288152	114288447		chr12	115526363	115526658
IGHV9-4		chr12	114299961	114300254		chr12	115538172	115538465
IGHV3-7		chr12	114314186	114314479		chr12	115552397	115552690
IGHV5-21		chr12	114320030	114320324		chr12	115558241	115558535
IGHV3-8		chr12	114322376	114322666		chr12	115560587	115560877
IGHV8-1		chr12	114332796	114333086		chr12	115571007	115571297
IGHV1-1		chr12	114351705	114351995		chr12	115589916	115590206
IGHV13-2		chr12	114357761	114358060		chr12	115595972	115596271
IGHV12-3		chr12	114366526	114366819		chr12	115604737	115605030
IGHV6-3		chr12	114391712	114392010		chr12	115629923	115630221
IGHV6-4		chr12	114406474	114406773		chr12	115644685	115644984
IGHV6-5		chr12	114416596	114416895		chr12	115654807	115655106
IGHV6-6		chr12	114434788	114435087		chr12	115672999	115673298
IGHV6-7		chr12	114455626	114455925		chr12	115693837	115694136
IGHV8-2		chr12	114462290	114462589		chr12	115700501	115700800
IGHV1-2		chr12	114469075	114469371		chr12	115707286	115707582
IGHV10-1		chr12	114479007	114479451		chr12	115717218	115717662
IGHV1-3		chr12	114481615	114481916		chr12	115719826	115720127
IGHV1-4		chr12	114487136	114487429		chr12	115725347	115725640
IGHV10-2		chr12	114496003	114496300		chr12	115734214	115734511
IGHV1-5		chr12	114513330	114513623		chr12	115751541	115751834
IGHV10-3		chr12	114523441	114523887		chr12	115761652	115762098
IGHV1-6		chr12	114532972	114533264		chr12	115771183	115771475
IGHV1-7		chr12	114538495	114538788		chr12	115776706	115776999
IGHV10-4		chr12	114547258	114547556		chr12	115785469	115785767
IGHV1-8		chr12	114555610	114555902		chr12	115793821	115794113
IGHV15-2		chr12	114564578	114564874		chr12	115802789	115803085
IGHV1-9		chr12	114583569	114583862		chr12	115821780	115822073
IGHV1-10		chr12	114597878	114598175		chr12	115836089	115836386
IGHV1-11		chr12	114612244	114612536		chr12	115850455	115850747
IGHV1-12		chr12	114615850	114616143		chr12	115854061	115854354
IGHV1-13		chr12	114630680	114630973		chr12	115868891	115869184
IGHV1-14		chr12	114646572	114646865		chr12	115884783	115885076
IGHV1-15		chr12	114657353	114657646		chr12	115895564	115895857
IGHV1-16		chr12	114665872	114666165		chr12	115904083	115904376
IGHV1-17		chr12	114676749	114677042		chr12	115914960	115915253
IGHV1-17-1		chr12	114671968	114672262		chr12	115910179	115910473
IGHV1-18		chr12	114682632	114682925		chr12	115920843	115921136
IGHV1-19		chr12	114708648	114708941		chr12	115946859	115947152
IGHV1-19-1		chr12	114704147	114704440		chr12	115942358	115942651
IGHV1-20		chr12	114723772	114724065		chr12	115961983	115962276
IGHV1-21		chr12	114740383	114740840		chr12	115978594	115979051
IGHV1-21-1		chr12	114736245	114736538		chr12	115974456	115974749
IGHV1-22		chr12	114746273	114746566		chr12	115984484	115984777
IGHV1-23		chr12	114764450	114764743		chr12	116002661	116002954
IGHV1-24		chr12	114772928	114773221		chr12	116011139	116011432
IGHV1-25		chr12	114781409	114781702		chr12	116019620	116019913
IGHV1-26		chr12	114788372	114788665		chr12	116026583	116026876
IGHV1-27		chr12	114804616	114804909		chr12	116042827	116043120
IGHV1-28		chr12	114809421	114809714		chr12	116047632	116047925
IGHV1-29		chr12	114812321	114812605		chr12	116050532	116050816
IGHV1-30		chr12	114817099	114817390		chr12	116055310	116055601
IGHV1-31		chr12	114829264	114829557		chr12	116067475	116067768
IGHV1-32		chr12	114835223	114835516		chr12	116073434	116073727
IGHV1-33		chr12	114843693	114844083		chr12	116081904	116082294
IGHV1-34		chr12	114851190	114851483		chr12	116089401	116089694
IGHV1-35		chr12	114875302	114875597		chr12	116113513	116113808
IGHV1-36		chr12	114879888	114880181		chr12	116118099	116118392
IGHV1-37		chr12	114896238	114896531		chr12	116134449	116134742
IGHV1-38		chr12	114910011	114910303		chr12	116148222	116148514
IGHV1-39		chr12	114914599	114914892		chr12	116152810	116153103
IGHV1-40		chr12	114924941	114925233		chr12	116163152	116163444
IGHV1-41		chr12	114932371	114932664		chr12	116170582	116170875
IGHV1-42		chr12	114937154	114937544		chr12	116175365	116175755
IGHV1-43		chr12	114945950	114946243		chr12	116184161	116184454
IGHV1-44		chr12	114963380	114963674		chr12	116201591	116201885
IGHV1-45		chr12	114970055	114970348		chr12	116208266	116208559
IGHV1-46		chr12	114977693	114977986		chr12	116215904	116216197
IGHV1-47		chr12	114991108	114991401		chr12	116229319	116229612
IGHV8-3		chr12	115003418	115003712		chr12	116241629	116241923
IGHV8-4		chr12	115024026	115024318		chr12	116262237	116262529
IGHV1-48		chr12	115038227	115038520		chr12	116276438	116276731
IGHV1-49		chr12	115055223	115055516		chr12	116293434	116293727
IGHV8-5		chr12	115067560	115067860		chr12	116305771	116306071
IGHV1-50		chr12	115119748	115120041		chr12	116357959	116358252
IGHV1-51		chr12	115131375	115131668		chr12	116369586	116369879
IGHV1-52		chr12	115145487	115145780		chr12	116383698	116383991
IGHV1-53		chr12	115158445	115158835		chr12	116396656	116397046
IGHV8-6		chr12	115165777	115166077		chr12	116403988	116404288
IGHV1-54		chr12	115193675	115193968		chr12	116431886	116432179
IGHV1-55		chr12	115208137	115208527		chr12	116446348	116446738
IGHV1-56		chr12	115242802	115243095		chr12	116481013	116481306
IGHV8-7		chr12	115258139	115258432		chr12	116496350	116496643
IGHV1-57		chr12	115268424	115268715		chr12	116506635	116506926
IGHV8-8		chr12	115294066	115294362		chr12	116532277	116532573
IGHV1-58		chr12	115312166	115312597		chr12	116550377	116550808
IGHV1-59		chr12	115335057	115335513		chr12	116573268	116573724
IGHV1-60		chr12	115344537	115344830		chr12	116582748	116583041
IGHV1-61		chr12	115359140	115359433		chr12	116597351	116597644
IGHV1-62		chr12	115371986	115372278		chr12	116610197	116610489
IGHV1-62-1		chr12	115386707	115386988		chr12	116624918	116625199
IGHV1-62-2		chr12	115446417	115446710		chr12	116684628	116684921
IGHV1-62-3		chr12	115460999	115461431		chr12	116699210	116699642
IGHV8-9		chr12	115468331	115468632		chr12	116706542	116706843
IGHV1-63		chr12	115495625	115496058		chr12	116733836	116734269
IGHV1-64		chr12	115507587	115507977		chr12	116745798	116746188
IGHV8-10		chr12	115519340	115519640		chr12	116757551	116757851
IGHV1-65		chr12	115532055	115532347		chr12	116770266	116770558
IGHV8-11		chr12	115567149	115567449		chr12	116805360	116805660
IGHV1-66		chr12	115593110	115593403		chr12	116831321	116831614
IGHV1-67		chr12	115603940	115604233		chr12	116842151	116842444
IGHV1-68		chr12	115611340	115611633		chr12	116849551	116849844
IGHV1-69		chr12	115623203	115623595		chr12	116861414	116861806
IGHV8-12		chr12	115647945	115648245		chr12	116886156	116886456
IGHV1-70		chr12	115691889	115692182		chr12	116930100	116930393
IGHV1-71		chr12	115742205	115742506		chr12	116980416	116980717
IGHV1-72		chr12	115757984	115758277		chr12	116996195	116996488
IGHV8-13		chr12	115765335	115765635		chr12	117003546	117003846
IGHV1-73		chr12	115790593	115790887		chr12	117028804	117029098
IGHV1-74		chr12	115802690	115803080		chr12	117040901	117041291
IGHV8-14		chr12	115808427	115808727		chr12	117046638	117046938
IGHV1-75		chr12	115833950	115834243		chr12	117072161	117072454
IGHV8-15		chr12	115844016	115844309		chr12	117082227	117082520
IGHV1-76		chr12	115847881	115848174		chr12	117086092	117086385
IGHV8-16		chr12	115858008	115858301		chr12	117096219	117096512
IGHV1-77		chr12	115861867	115862160		chr12	117100078	117100371
IGHV1-78		chr12	115868773	115869066		chr12	117106984	117107277
IGHV1-79		chr12	115888096	115888389		chr12	117126307	117126600
IGHV1-80		chr12	115912344	115912637		chr12	117150555	117150848
IGHV1-81		chr12	115920279	115920572		chr12	117158490	117158783
IGHV1-82		chr12	115952538	115952831		chr12	117190749	117191042
IGHV1-83		chr12	115963817	115964109		chr12	117202028	117202320
IGHV1-84		chr12	115980702	115981134		chr12	117218913	117219345
IGHV1-85		chr12	116000028	116000321		chr12	117238239	117238532
IGHV1-86		chr12	116009659	116009954		chr12	117247870	117248165
Distal (5' end)
