# Supplementary material for: Igh and Igk loci use different folding principles for V gene recombination due to distinct chromosomal architectures of pro-B and pre-B cells
Source: Nat Commun. 2023 Apr 21;14:2316. doi: 10.1038/s41467-023-37994-9 (PMC10121685; doi:10.1038/s41467-023-37994-9)
Supplement: Supplementary file 6 — Supplementary Data 2 [file 41467_2023_37994_MOESM6_ESM.xlsx]

## Sheet: Upregulated genes
Supplementary Data 2: Upregulated genes determined by RNA-seq of ex vivo sorted Wapl(∆P1,2/∆P1,2) and Wapl(+/+) pre-B cells
Gene	Gene description	Functional annotation	Average TPM	Average TPM	SEM (TPM)	SEM (TPM)	Fold upregulated	Log2-fold upregulated	Adjusted P value
			Pre-B cells	Pre-B cells	Pre-B cells	Pre-B cells	Pre-B cells	Pre-B cells	Pre-B cells
			Wapl(+/+)	Wapl(∆P1,2/∆P1,2)	Wapl(+/+)	Wapl(∆P1,2/∆P1,2)	(∆P1,2/∆P1,2) / (+/+)	(∆P1,2/∆P1,2) / (+/+)	(∆P1,2/∆P1,2) / (+/+)
Plk2	polo-like kinase 2 polo-like kinase 2	cell cycle	17.9793	36.3734	1.31483	5.84205	2.03249	1.02324	1.45655e-06
Cnn1	calponin 1; CN, CnnI; HEL-S-14, SMCC, Sm-Calp 600; Calponin is a calcium binding protein. Calponin tonically inhibits the ATPase activity of myosin in smooth muscle. Phosphorylation of calponin by a protein kinase, which is dependent upon calcium binding to calmodulin, releases the calponin's inhibition of the smooth muscle ATPase. Calponin1 inhibits dilated cardiomyopathy development in mice thr…	cytoskeleton	2.3653	8.4934	0.318956	1.0042	3.47708	1.79787	4.31522e-07
Myo7a	myosin VIIA; Hdb, Myo7, USH1B, nmf371, polka, sh-1, sh1; motor protein; myosin-VIIa; shaker 1; unconventional myosin-VIIa	cytoskeleton	44.0292	108.286	4.18372	13.1586	2.46043	1.29891	6.51133e-07
Vill	villin-like; Villp; The villin-like protein encoded by the Drosophila quail gene is required for actin bundle assembly during oogenesis.	cytoskeleton	2.94279	6.85499	0.0362856	0.958811	2.32644	1.21813	1.58561e-06
Kif17	kinesin family member 17; KIF17B, KIF3X, KLP-2, OSM-3; Homodimeric KIF17 and heterotrimeric KIF3AB are processive, kinesin-2 family motors that act jointly to carry out anterograde intraflagellar transport (IFT), ferrying cargo along microtubules (MTs) toward the tips of cilia. Intraflagellar transport velocity is governed by the number of active KIF17 and KIF3AB motors and their motility propert…	cytoskeleton	1.05448	8.23771	0.130946	0.647292	7.59522	2.92509	1.04423e-37
Dntt	terminal deoxynucleotidyl transferase	metabolism	5.04596	21.6875	0.445498	2.76607	4.20726	2.07288	1.41002e-15
Acy3	aspartoacylase (aminoacylase) 3; Acy-3, HCBP1; acylase III; aminoacylase III; aminoacylase-3; aspartoacylase-2; hepatitis C virus core-binding protein;	metabolism	1.70328	6.18957	0.579979	0.644312	3.44263	1.78351	1.47696e-07
Alpl	Apk2, alkaline phosphatase, liver/bone/kidney	metabolism	23.293	78.8052	0.344569	5.32877	3.39742	1.76444	2.23953e-42
Pygm	phosphorylase, glycogen, muscle	metabolism	2.37939	6.55892	0.284254	0.587332	2.72001	1.44361	1.0618e-08
Aldh1b1	aldehyde dehydrogenase 1 family, member B1; ALDH5, ALDHX; Aldehyde dehydrogenase 1B1 (ALDH1B1) is a mitochondrial enzyme sharing 65% and 72% sequence identity with ALDH1A1 and ALDH2 proteins, respectively. Compared to the latter two ALDH isozymes, little is known about the physiological functions of ALDH1B1. Studies in humans indicate that ALDH1B1 may be associated with alcohol sensitivity and st…	metabolism	41.0559	106.037	4.7009	29.7089	2.5389	1.3442	0.00545588
Lipc	lipase, hepatic; lipase C, hepatic type; HL, Hpl, HDLCQ12, HL, HTGL, LIPH; Hepatic lipase deficiency produces glucose intolerance, inflammation and hepatic steatosis.epatic lipase (HL) is an important enzyme in the clearance of triacylglycerol (TAG) from the circulation, and has been proposed to have pro-atherogenic as well as anti-atherogenic properties. It hydrolyzes both phospholipids and TAG …	metabolism	11.3555	28.481	1.20596	6.45188	2.50022	1.32205	6.32195e-05
Gch1	GTP cyclohydrolase 1; DYT14, DYT5, DYT5a, GCH, GTP-CH-1, GTPCH1, HPABH4B; The enzyme guanosine triphosphate-cyclohydrolase-1 (GCH-1) is a rate limiting step in the de novo synthesis of tetrahydrobiopterin (BH4) a co-factor in monoamine synthesis and nitric oxide production.	metabolism	15.6219	34.7717	1.33306	3.87124	2.23011	1.15711	7.91314e-08
Mgat4b	mannosyl (alpha-1,3-)-glycoprotein beta-1,4-N-acetylglucosaminyltransferase, isozyme B	metabolism	6.85491	15.0984	0.702511	1.0068	2.20913	1.14348	2.79245e-11
Aldh3b1	aldehyde dehydrogenase 3 family, member B1; ALDH4, ALDH7; Aldehyde dehydrogenases (ALDHs) detoxify aldehydes by oxidizing them to the corresponding carboxylic acids. Among the 19 human ALDHs, ALDH3A2 is the only known ALDH that catalyzes the oxidation of long-chain fatty aldehydes including C16 aldehydes (hexadecanal and trans-2-hexadecenal) generated through sphingolipid metabolism.	metabolism	31.0807	67.5047	0.494436	11.7138	2.18454	1.12733	6.85475e-12
Impdh1	IMP (inosine 5'-monophosphate) dehydrogenase 1; inosine 5'-phosphate dehydrogenase 1; Inosine 5'-monophosphate dehydrogenase (IMPDH) is the critical, rate-limiting enzyme in the de novo biosynthesis pathway for guanine nucleotides. Two separate isoenzymes, designated IMPDH types I and II, contribute to IMPDH activity	metabolism	40.6785	84.991	3.04249	15.7081	2.10381	1.073	1.32259e-10
Pcp4l1	Purkinje cell protein 4-like 1; IQM1; Purkinje cell protein 4-like 1 (Pcp4l1) is a small neuronal IQ motif protein closely related to the calmodulin-binding protein Pcp4/PEP-19. PEP-19 interacts with calmodulin via its IQ motif to inhibit calmodulin-dependent enzymes and we hypothesized Pcp4l1 would have similar properties. Pcp4l1 may be a latent calmodulin inhibitor regulated by post-translation…	other	3.35007	20.2565	0.607018	0.0256222	5.82087	2.54123	1.07061e-15
Wapal	DIF-2; WAPL protein; dioxin-inducible factor 2; friend of EBNA2wings apart-like homolog (Drosophila) wings apart-like homolog (Drosophila),WAPL, friend of EBNA2 protein, FOE, cohesin-unloading factor	other	11.1098	46.7647	2.53574	1.48533	4.18446	2.06504	1.05943e-17
Rpl3l	ribosomal protein L3-like	other	3.60649	12.2375	1.11513	0.59306	3.33539	1.73786	1.80095e-09
Stac	SH3 and cysteine rich domain; Stac1; A Cav3.2/Stac1 molecular complex controls T-type channel expression at the plasma membrane.Two members of a family of putative adapter proteins STAC1 and STAC2. Stac1 and stac2 genes define discrete and distinct subsets of dorsal root ganglia neurons.	other	7.155	19.3917	0.264145	1.3206	2.71538	1.44116	2.32354e-08
Iqsec2	IQ motif and Sec7 domain 2; Brag1, IQ-ArfGEF, MRX1, MRX18, MRX78 300522; Variants in IQSEC2, escaping X inactivation, cause X-linked intellectual disability with frequent epilepsy in males and females. We aimed to investigate sex-specific differences. This study provides a comprehensive overview of IQSEC2-related encephalopathy in males and females, and suggests that an accurate dosage of IQSEC2 …	other	3.08357	7.24848	0.286963	0.339542	2.35022	1.2328	4.26411e-10
Ehd3	EH domain containing 3; PAST3, Ehd2; Spatio-temporal regulation of EGFR signaling by the Eps15 homology domain-containing protein 3 (EHD3). The epidermal growth factor (EGF) receptor EGFR is a major receptor tyrosine kinase whose role in gliomagenesis is well established. We have recently identified EHD3 [Eps15 homology (EH) domain-containing protein 3], an endocytic trafficking regulatory protei…	protein trafficking	3.85746	9.17629	2.59045	0.836511	2.31777	1.21274	0.0139391
Wls	wntless WNT ligand secretion mediator; EVI, Gpr177, MRP, mig-14; Wntless/GPR177 functions as WNT ligand carrier protein and activator of WNT/β-catenin signaling, however, its molecular role in gastric cancer (GC) has remained elusive. Loss-of-function studies have identified Porcupine (PORCN) and Wntless (WLS) as essential mediators of Wnt secretion and signaling. Whereas PORCN is thought to palm…	protein trafficking	7.90469	15.9814	2.28426	0.533051	2.03233	1.02313	6.54078e-05
Bmp4	bone morphogenetic protein 4; Bmp-4, Bmp2b, Bmp2b-1, Bmp2b1	secreted	0.671487	6.98751	0.604828	0.499362	9.15897	3.19519	7.92513e-15
Cmtm8	CKLF-like MARVEL transmembrane domain containing 8; CKLFSF8, CKLFSF8-V2; CKLF-like MARVEL transmembrane domain-containing family (CMTM) is a novel family of genes, which code for gene products that are between chemokines and the transmembrane-4 superfamily. CMTM8 is an important tumor suppressor gene in human bladder cancer and qualified as a useful prognostic indicator for patients with bladder …	secreted	1.23437	8.62411	0.292511	0.0430577	6.35033	2.66683	6.71329e-12
Slit1	slit homolog 1 (Drosophila); MEGF4, SLIL1, SLIT-1, SLIT3; SLIT1 gene at human chromosome 10q24.1, SLIT2 gene at 4p15.31, and SLIT3 gene at 5q34-q35.1 encode large secreted proteins functioning as ligands for Roundabout (Robo) receptors. SLIT-ROBO signaling pathway is implicated in neurogenesis, angiogenesis, and immune response through the regulation of axonal guidance, endothelial cell migration…	secreted	3.1003	8.18943	0.317556	1.44557	2.61695	1.38789	3.57652e-05
Clcf1	cardiotrophin-like cytokine factor 1; BSF-3, Bsf3, CLC, NNT-1; Mutations in cardiotrophin-like cytokine factor (CLCF1) and the related cytokine to which it binds, cytokine receptor-like factor 1 (CRLF1), are associated with Crisponi/cold induced sweating syndromes. These cytokines are members of the IL-6 superfamily, and form a range of composite cytokines that signal through gp130 bound either t…	secreted	50.9248	106.835	11.1131	24.7473	2.0907	1.06398	0.00150136
Socs2	Suppressor of cytokine signaling 2; CIS2, Cish2, SOCS-2, SSI-2, SSI2, STATI2 ; Suppressor of cytokine signaling 2 inhibits the development of Th2 cells and allergic immune responses.	signal transducer	4.02868	17.0015	0.415384	2.07045	4.20967	2.07371	3.34732e-34
Rasa4	RAS p21 protein activator 4; CAPRI, GAPL; CD28 inhibits T cell adhesion by recruiting CAPRI to the plasma membrane. CD28 inhibits Rap1-mediated adhesion by recruiting the protein CAPRI to the plasma membrane. Ca2+-dependent monomer and dimer formation switches CAPRI Protein between Ras GTPase-activating protein (GAP) and RapGAP activities.	signal transducer	9.32673	34.5568	0.0114207	1.90493	3.70531	1.88959	1.91148e-31
Prkch	protein kinase C, eta; PKC-L, PKCL, PRKCL, nPKC-eta; PRKCH regulates hematopoietic stem cell function and predicts poor prognosis in acute myeloid leukemia. Protein kinase C-eta controls CTLA-4-mediated regulatory T cell function.	signal transducer	1.9287	6.89066	0.239781	0.0815506	3.52244	1.81657	1.72466e-17
Gimap8	GTPase, IMAP family member 8; IAN-9, IAN6, IAN9, IANT, IMAP8; GTPases of the immunity-associated protein family (GIMAPs) are predominantly expressed in mature lymphocytes. Studies of rodents deficient in GIMAP1, GIMAP4, or GIMAP5 have demonstrated that these GTPases regulate lymphocyte survival. In contrast to the other family members, GIMAP8 contains three potential GTP-binding domains (G-domain…	signal transducer	3.50281	10.7483	0.432283	0.683165	3.06545	1.6161	5.77769e-12
Uaca	uveal autoantigen with coiled-coil domains and ankyrin repeats; nucling; Nucling played an important role in mammary gland involution by regulating NF-KB and STAT3 signaling pathways. UACA (uveal autoantigen with coiled-coil domains and ankyrin repeats) is a specific Rab39A/B-binding protein. UACA functions as a Rab39A effector in the retinoic acid-induced differentiation of Neuro2A cells.Nucling…	signal transducer	5.77605	16.7833	0.0177016	1.82862	2.89687	1.5345	6.85475e-12
Gna15	guanine nucleotide binding protein (G protein), alpha 15 (Gq class); G[a]15, Galpha15; G protein alpha subunits are encoded by a multigene family of 16 genes that can be grouped into four classes, Gq, Gs, Gi, and G12. The Gq class is composed of four genes in mouse and human, and two of these genes, Gna11 and Gna15, cosegregate on mouse chromosome 10. A genomic analysis of the s1p(4)/lp(C1)/Edg6 …	signal transducer	9.02402	23.0306	0.992233	0.208308	2.56272	1.35767	2.03765e-15
Pde2a	phosphodiesterase 2A_ cGMP-stimulated phosphodiesterase 2A, cGMP-stimulated	signal transducer	271.728	638.857	29.4195	48.6531	2.37026	1.24505	2.81413e-20
Gab1	growth factor receptor bound protein 2-associated protein 1; DFNB26; Role of GAB1/PI3K/AKT signaling high glucose-induced cardiomyocyte apoptosis. Gab1 is a scaffold protein that acts downstream of receptor tyrosine kinases. Here, we produced conditional Gab1 mutant mice (by K14- and Krox20-cre) and show that Gab1 mediates crucial signals in the control of both the hair cycle and the self-renewal…	signal transducer	5.77254	13.1539	1.30453	0.0554016	2.27726	1.1873	1.12774e-10
Grb7	growth factor receptor-bound protein 7; B47; GRB7 adapter protein; Growth factor receptor-bound protein 7 (GRB7 adapter protein) (Epidermal growth factor receptor GRB-7); epidermal growth factor receptor GRB-7; growth factor receptor-bound protein 7; Grb7 family adaptor molecules consist of Grb7, Grb10 and Grb14, each of which has several splicing variants. Grb7 is a multidomain intracellular sig…	signal transducer	3.80679	8.37363	0.278392	1.60314	2.1776	1.12274	0.00132296
Lcp2	SLP-76, SH2 domain-containing leukocyte protein of 76 kDa	signal transducer	6.48831	13.9025	0.401375	3.67704	2.14073	1.0981	4.63352e-05
Camk2b	calcium/calmodulin-dependent protein kinase II, beta; CaMKII, CAM2, CAMK2, CAMKB, MRD54; Ca2+/calmodulin-dependent protein kinase IIβ and IIδ mediate TGFβ-induced transduction of fibronectin and collagen in human pulmonary fibroblasts. Active metabolism regulates oocyte cell death via calcium/calmodulin-dependent protein kinase II (CaMKII)-mediated phosphorylation of caspase-2, but the link betwe…	signal transducer	6.95625	14.5247	0.430503	2.66701	2.09535	1.06719	2.44788e-06
Rgl1	ral guanine nucleotide dissociation stimulator-like 1; RGA-like 1, RGL, T27F4.10, T27F4_10; no proper literature;	signal transducer	26.8373	54.8249	1.97709	3.74103	2.05445	1.03875	1.36456e-12
Arl11	ADP-ribosylation factor-like 11; ARLTS1; ARLTS1 (ADP-ribosylation factor-like tumor suppressor gene 1) is a member of the ARF family of the Ras superfamily of small GTPases that are known to be involved in multiple regulatory pathways altered in human carcinogenesis.	signal transducer	3.18741	6.56967	0.0132434	1.1796	2.0296	1.02119	0.0152196
Vpreb1	pre-B lymphocyte 1	surface receptor	21.8386	216.692	2.44557	40.1419	9.73252	3.28281	5.95389e-55
Vpreb2	human homolog VPREB1 (only one gene)	surface receptor	0.83557	9.62319	0.8206	0.766345	7.1316	2.83423	7.65264e-07
Igll1	immunoglobulin lambda-like polypeptide 1	surface receptor	38.7865	239.24	5.17716	38.9634	6.10154	2.60917	4.04782e-34
Eng	endoglin; END, HHT1, ORW1, CD105, Endo, S-endoglin; Loss-of-function (LOF) mutations in the endothelial cell (EC)-enriched gene endoglin (ENG) cause the human disease hereditary haemorrhagic telangiectasia-1, characterized by vascular malformations promoted by vascular endothelial growth factor A (VEGFA). This demonstrates the requirement of ENG in flow-mediated migration and modulation of VEGFR2…	surface receptor	5.34382	31.6599	0.618836	1.11811	5.8905	2.55839	1.33687e-44
Tmem176b	transmembrane protein 176B; Clast1, Lr8 ; Tmem176b induces the differentiation of myoblasts into an osteoblast lineage. Transmembrane (TMEM)-176A and 176B proteins belong to the MS4A family of proteins whose function in the immune system remains unclear. The MS4A gene family in humans includes CD20 and at least 15 other genes. CD20 exists as homo-oligomers in the plasma membrane, however differen…	surface receptor	3.67175	19.4012	0.42761	1.02417	5.21289	2.38208	3.38835e-31
Tmem176a	transmembrane protein 176A; Keg2, GS188, HCA112; Transmembrane (TMEM)-176A and 176B proteins belong to the MS4A family of proteins whose function in the immune system remains unclear. The MS4A gene family in humans includes CD20 and at least 15 other genes. CD20 exists as homo-oligomers in the plasma membrane, however different MS4A proteins expressed in the same cell may hetero-oligomerize.	surface receptor	3.03612	12.5181	1.38673	1.14178	4.03689	2.01324	1.02835e-12
Enpep	glutamyl aminopeptidase (aminopeptidase A); BP1, APA, Bp-1/6C3, Ly-51, Ly51, CD249, gp160; While mice homozygous for the BP-1 mutation did not express detectable BP-1 protein or enzyme activity, they developed normally, generated normal numbers of T and B cells, exhibited integrity of Ab responses to both thymus-dependent and -independent Ags, and produced normal serum Ig levels. Phenotypic analy…	surface receptor	4.14405	15.3288	1.40643	1.25471	3.70303	1.88871	3.17454e-23
Gfra2	GDNF family receptor alpha 2 GDNF family receptor alpha 2	surface receptor	14.6636	54.0237	0.739341	0.66378	3.68087	1.88005	1.73452e-28
Kit	KIT proto-oncogene, receptor tyrosine kinase; Bs, CD117, Fdc, Gsfsco1, Gsfsco5, Gsfsow3, SCO1, SCO5, SOW3, Ssm, Tr-kit, W, c-KIT;	surface receptor	1.86327	6.4757	0.183428	0.940639	3.43314	1.77953	4.04128e-13
Fcrl6	Fc receptor-like 6; FcRH6, mIFGP6, moFcRH6; Cutting edge: FcR-like 6 is an MHC class II receptor. Fc receptor-like 6 (FCRL6), the most recently characterized member of the FCRL family, is a cell surface glycoprotein with tyrosine-based regulatory potential. An extensive survey of human hematopoietic tissues disclosed that FCRL6 expression by NK- and T-cell subpopulations increases as a function o…	surface receptor	2.87742	9.00499	0.508332	0.262264	3.11091	1.63734	2.77499e-08
P2ry13	purinergic receptor P2Y, G-protein coupled, 13	surface receptor	3.42163	8.5647	0.733547	0.950974	2.48991	1.31609	0.0011451
Itga5	integrin, alpha 5 (fibronectin receptor, alpha polypeptide)	surface receptor	4.52252	10.726	0.29342	0.815661	2.38599	1.25459	5.30362e-17
Erg	ets-related; transcriptional regulator ERG; avian erythroblastosis virus E-26 (v-ets) oncogene related;	transcription regulator	10.6305	56.9949	2.58019	7.45525	5.34946	2.41939	2.6985e-40
Stat4	signal transducer and activator of transcription 4; STAT4 is an important transcription factor that contributes to the incidence and severity of different autoimmune diseases and is implicated in the antiviral immune responses in mice; studies examining the transcription factors T-bet, STAT1, and STAT4 have elucidated their roles in regulating Th1 signature genes, including Ifng, and have started…	transcription regulator	2.39029	7.61749	0.153097	0.428699	3.1538	1.65709	5.17442e-13
Runx3	runt-related transcription factor 3	transcription regulator	14.6867	33.7577	4.38983	3.0297	2.29602	1.19913	4.03596e-09
Scn4b	Navbeta4, sodium channel, voltage-gated, type IV, beta subunit, sodium channel subunit beta-4	transporter	1.70452	14.9694	0.220618	0.673998	8.59295	3.10315	4.05529e-51
Speer2	spermatogenesis associated glutamate (E)-rich protein 4a; no literature	unknown	0	5.09349	0	0.263525	32.9074	5.04034	1.47013e-10
Sh2d5	SH2 domain containing 5; no literature SH2 domain containing 5	unknown	11.6456	57.1591	2.5726	5.01298	4.85811	2.2804	2.25273e-26
1700048O20Rik	no literature	unknown	2.39827	5.77825	0.0450025	0.763381	2.3616	1.23977	0.000271296
2900026A02Rik	RIKEN cDNA 2900026A02 gene; no literature	unknown	21.5875	51.4177	0.0160012	5.24378	2.32096	1.21472	0.0427429
Pdzd4	PDZ domain containing 4; LU1, PDZK4, PDZRN4L; no proper literature	unknown	7.49505	16.7895	0.343042	0.247069	2.25369	1.17229	1.42757e-14
Tmem132e	transmembrane protein 132E; DFNB99; Whole-Exome Sequencing Identifies a Variant in TMEM132E Causing Autosomal-Recessive Nonsyndromic Hearing Loss DFNB99.	unknown	134.304	297.383	4.28671	46.4237	2.22605	1.15448	5.37146e-10

## Sheet: Downregulated genes
Supplementary Data 2: Downregulated genes determined by RNA-seq of ex vivo sorted Wapl(∆P1,2/∆P1,2) and Wapl(+/+) pre-B cells
Gene	Gene description	Functional annotation	Average TPM	Average TPM	SEM (TPM)	SEM (TPM)	Fold downregulated	Log2-fold downregulated	Adjusted P value
			Pre-B cells	Pre-B cells	Pre-B cells	Pre-B cells	Pre-B cells	Pre-B cells	Pre-B cells
			Wapl(+/+)	Wapl(∆P1,2/∆P1,2)	Wapl(+/+)	Wapl(∆P1,2/∆P1,2)	(+/+) / (∆P1,2/∆P1,2)	(+/+) / (∆P1,2/∆P1,2)	(+/+) / (∆P1,2/∆P1,2)
Haus4	HAUS augmin-like complex, subunit 4; HAUS5, a component of Augmin/HAUS complex that facilitates microtubule nucleation along the mitotic spindle. Glioblastoma stem-like cells differentially rely on ZNF131-dependent expression of HAUS5 as well as the Augmin/HAUS complex activity to maintain the integrity of centrosome function and viability.	cytoskeleton	81.3061	35.4517	1.75308	7.51524	-2.25847	-1.17535	4.31409e-13
Padi3	peptidyl arginine deiminase, type III; Pad3, Pdi3, mKIAA4171; eptidylarginine deiminase (PAD, EC 3.5.3.15) enzyme catalyzes the conversion of arginine residues to citrulline residues in the presence of calcium ion, which is an elaborate post-translational modification on the target protein. Recently, five isoforms have been identified in mammals. Among them, three isoforms (type I, II, III) are e…	metabolism	6.59104	2.94585	0.473798	0.405142	-2.18493	-1.12758	0.00286686
Amdhd1	amidohydrolase domain containing 1; HMFT1272; Direct Activation of Amidohydrolase Domain-Containing 1 Gene by Thyroid Hormone Implicates a Role in the Formation of Adult Intestinal Stem Cells During Xenopus Metamorphosis.	other	5.80082	1.12679	0.114111	0.214275	-4.85918	-2.28071	8.69707e-07
Lalba	lactalbumin, alpha; LYZG; α-lactalbumin is a protein of dual function found in milk of most mammals. α-lactalbumin binds β-1,4-galactosyltransferase to form the regulatory subunit for lactose synthesis and has also been shown to cause cell death.	other	15.9426	3.9512	2.39016	1.24536	-3.79078	-1.92249	0.000405318
Rpph1	ribonuclease P RNA component H1; H1RNA, Rmrp5, Rpr, H1RNA-1, RPPH1; Inhibition of breast cancer cell proliferation and tumorigenesis by long non-coding RNA RPPH1 down-regulation of miR-122 expression. 7. Rpph1 Upregulates CDC42 Expression and Promotes Hippocampal Neuron Dendritic Spine Formation by Competing with miR-330-5p.Rpph1 binds to miR326-3p/miR-330-5p and causes the release of their downs…	other	17.9936	4.95815	2.56904	0.333577	-3.28235	-1.71473	0.00277653
Shank2	SH3 and multiple ankyrin repeat domains 2; AUTS17, CORTBP1, CTTNBP1, ProSAP1, SHANK, SPANK-3; The synaptic scaffolding protein gene, SHANK2, are linked to a variety of neuropsychiatric disorders. Shank2 is a multidomain scaffolding protein implicated in the structural and functional coordination of multiprotein complexes at excitatory postsynaptic sites as well as in psychiatric disorders, includ…	other	5.57138	2.11132	2.03774	0.325556	-2.5668	-1.35997	0.00774031
Rbm24	RNA binding motif protein 24; RNPC6; RBM24 stabilizes hepatitis B virus pregenomic RNA but inhibits core protein translation by targeting the terminal redundancy sequence.	other	47.4875	20.6853	2.89411	7.39981	-2.24784	-1.16854	0.000213823
Mmp14	matrix metallopeptidase 14 (membrane-inserted)	protein turnover	22.8213	1.89193	2.43992	0.618359	-11.596	-3.53555	2.50693e-54
Prss34	protease, serine 34; Mcp11, mMcp-11; Basophil tryptase mMCP-11 plays a crucial role in IgE-mediated, delayed-onset allergic inflammation in mice. The transwell migration assay in vitro suggested that mMCP-11-mediated proteolytic products of serum protein promoted migration of basophils, eosinophils, and macrophages via 1 or more G protein-coupled receptors. Thus, basophil tryptase mMCP-11 is a cr…	protein turnover	21.3615	9.41358	2.56698	3.70176	-2.22484	-1.1537	0.00437019
Rem2	RRAD and GEM like GTPase 2; Rem2 signaling affects neuronal structure and function in part by regulation of gene expression. Rem2, a member of the Rad/Rem/Rem2/Gem/Kir (RGK) subfamily of small Ras-like GTPases, is a positive regulator of synapse formation and negative regulator of dendritic arborization. Rem2 as a unique molecule that transduces changes in neuronal activity detected at the cell m…	signal transducer	7.37801	1.73319	0.237445	0.0262864	-4.04306	-2.01545	4.83854e-07
Rgs16	regulator of G-protein signaling 16; A28-RGS14, A28-RGS14P, RGS-R, Rgs14, Rgsr; Immune cells express powerful and harmful effectors that require tight regulation. Heterotrimeric G proteins are critical mediators in translating extracellular signals into cell responses, which need a fine-tuned regulation for the control of cell activation. Regulator of G-protein signalling 16 (RGS16) has been iden…	signal transducer	12.8703	5.72359	4.88453	2.13045	-2.19502	-1.13423	0.0227466
Lynx1	Ly6/neurotoxin 1; secreted Ly-6/uPAR-related protein 2;Prototoxin LYNX1, having homology both to Ly6 proteins and three-finger neurotoxins, is the first identified member of this family membrane-tethered by a GPI anchor; Lynx1 is a member of the ly-6/three finger superfamily of proteins, many of which modulate receptor signaling activity; Lynx1 specifically has been shown to modulate nicotinic ac…	signal transducer	168.725	81.7213	1.6561	13.7998	-2.0366	-1.02616	2.01657e-12
Cdh24	cadherin 24, type 2; CDH11L; Cadherins (CDHs) are important in maintenance of cell adhesion and polarity, alterations of which contribute to tumorigenesis. Alterations of E-cadherin, a prototype CDH, have been reported in many cancers. Unconventional CDH10, CDH24 and DCHS2 genes harbored frameshift mutations. These mutations might inactivate the cell adhesion-related functions and could be a feat…	surface receptor	12.5532	3.47325	0.320839	0.995018	-3.52891	-1.81922	2.71208e-11
H2-Eb1	H2-Eb1 histocompatibility 2, class II antigen E beta; no functional analysis	surface receptor	57.0042	23.5872	3.58308	4.54733	-2.35978	-1.23865	6.60796e-05
Kdm5d	lysine demethylase 5D; HY, Jarid1d, Smcy; KDM5D-mediated H3K4 demethylation is required for sexually dimorphic gene expression in mouse embryonic fibroblasts. loss of the male-specific histone demethylase lysine-specific demethylase 5D (KDM5D) encoded on the Y chromosome epigenetically modifies histone methylation marks and alters gene expression, resulting in aggressive prostate cancer.	transcription regulation	6.12886	0.0107893	4.36392	0.0152584	-12.0673	-3.59303	0.0103441
Oaf	out at first homolog; D9Ucla1; no proper literature found	unknown	16.7565	7.78088	0.474977	1.07585	-2.12441	-1.08706	5.20169e-08
Ccdc91	coiled-coil domain containing 91; HSD8, p56; no literature	unknown	9.28106	4.27095	0.14872	1.42859	-2.11365	-1.07973	4.64616e-05
