# Supplementary material for: Igh and Igk loci use different folding principles for V gene recombination due to distinct chromosomal architectures of pro-B and pre-B cells
Source: Nat Commun. 2023 Apr 21;14:2316. doi: 10.1038/s41467-023-37994-9 (PMC10121685; doi:10.1038/s41467-023-37994-9)
Supplement: Supplementary file 7 — Supplementary Data 3 [file 41467_2023_37994_MOESM7_ESM.xlsx]

## Sheet: Data generated for this study
Supplementary Data 3: Description of all Illumina sequencing experiments generated for this study (GSE210289)
GEO accession #	Exp #	Exp. type	sample description	Genotype	Cell preparation	Sequencing protocol
GSM6427665	82653	Igk VDJ-Seq	Pro-B cell	Wapl(+/+)	Ex-vivo FACS sorted from bone marrow	300 bp paired read
GSM6427666	82654	Igk VDJ-Seq	Pro-B cell	Wapl(+/+)	Ex-vivo FACS sorted from bone marrow	300 bp paired read
GSM6427667	82655	Igk VDJ-Seq	Pro-B cell	Wapl(+/+)	Ex-vivo FACS sorted from bone marrow	300 bp paired read
GSM6427668	161411	Igk VDJ-Seq	Pro-B cell	Wapl(+/+)	Ex-vivo FACS sorted from bone marrow	300 bp paired read
GSM6427669	161412	Igk VDJ-Seq	Pro-B cell	Wapl(+/+)	Ex-vivo FACS sorted from bone marrow	300 bp paired read
GSM6427670	161413	Igk VDJ-Seq	Pro-B cell	Wapl(+/+)	Ex-vivo FACS sorted from bone marrow	300 bp paired read
GSM6427671	82656	Igk VDJ-Seq	Pro-B cell	Wapl(∆P1,2/∆P1,2)	Ex-vivo FACS sorted from bone marrow	300 bp paired read
GSM6427672	82657	Igk VDJ-Seq	Pro-B cell	Wapl(∆P1,2/∆P1,2)	Ex-vivo FACS sorted from bone marrow	300 bp paired read
GSM6427673	82658	Igk VDJ-Seq	Pro-B cell	Wapl(∆P1,2/∆P1,2)	Ex-vivo FACS sorted from bone marrow	300 bp paired read
GSM6427674	161414	Igk VDJ-Seq	Pro-B cell	Wapl(∆P1,2/∆P1,2)	Ex-vivo FACS sorted from bone marrow	300 bp paired read
GSM6427675	161415	Igk VDJ-Seq	Pro-B cell	Wapl(∆P1,2/∆P1,2)	Ex-vivo FACS sorted from bone marrow	300 bp paired read
GSM6427676	161416	Igk VDJ-Seq	Pro-B cell	Wapl(∆P1,2/∆P1,2)	Ex-vivo FACS sorted from bone marrow	300 bp paired read
GSM6427677	70487	Igk VDJ-Seq	Pre-B cell	Wapl(+/+)	Ex-vivo FACS sorted from bone marrow	300 bp paired read
GSM6427678	70488	Igk VDJ-Seq	Pre-B cell	Wapl(+/+)	Ex-vivo FACS sorted from bone marrow	300 bp paired read
GSM6427679	161417	Igk VDJ-Seq	Pre-B cell	Wapl(+/+)	Ex-vivo FACS sorted from bone marrow	300 bp paired read
GSM6427680	161418	Igk VDJ-Seq	Pre-B cell	Wapl(+/+)	Ex-vivo FACS sorted from bone marrow	300 bp paired read
GSM6427681	70489	Igk VDJ-Seq	Pre-B cell	Wapl(∆P1,2/∆P1,2)	Ex-vivo FACS sorted from bone marrow	300 bp paired read
GSM6427682	70490	Igk VDJ-Seq	Pre-B cell	Wapl(∆P1,2/∆P1,2)	Ex-vivo FACS sorted from bone marrow	300 bp paired read
GSM6427683	161419	Igk VDJ-Seq	Pre-B cell	Wapl(∆P1,2/∆P1,2)	Ex-vivo FACS sorted from bone marrow	300 bp paired read
GSM6427684	161420	Igk VDJ-Seq	Pre-B cell	Wapl(∆P1,2/∆P1,2)	Ex-vivo FACS sorted from bone marrow	300 bp paired read
GSM6427685	197767	Igh VDJ-Seq	Immature B cells	Igh(B1.8hi/+)	Ex-vivo FACS sorted from bone marrow	300 bp paired read
GSM6427686	197768	Igh VDJ-Seq	Immature B cells	Igh(B1.8hi/+)	Ex-vivo FACS sorted from bone marrow	300 bp paired read
GSM6427687	197769	Igh VDJ-Seq	Immature B cells	Igh(B1.8hi/+)	Ex-vivo FACS sorted from bone marrow	300 bp paired read
GSM6427688	197770	Igh VDJ-Seq	Immature B cells	Igh(B1.8hi/+)	Ex-vivo FACS sorted from bone marrow	300 bp paired read
GSM6427689	197771	Igh VDJ-Seq	Immature B cells	Igh(B1.8hi/+)	Ex-vivo FACS sorted from bone marrow	300 bp paired read
GSM6427690	197772	Igh VDJ-Seq	Immature B cells	Igh(B1.8hi/+)	Ex-vivo FACS sorted from bone marrow	300 bp paired read
GSM6427691	197773	Igh VDJ-Seq	Immature B cells	Igh(B1.8hi/+)	Ex-vivo FACS sorted from bone marrow	300 bp paired read
GSM6427692	197774	Igh VDJ-Seq	Immature B cells	Igh(B1.8hi/+)	Ex-vivo FACS sorted from bone marrow	300 bp paired read
GSM6427693	131384	HiC-Seq	Pre-B cell	Wapl(+/+)	Ex-vivo FACS sorted from bone marrow	100 bp paired read
GSM6427694	131385	HiC-Seq	Pre-B cell	Wapl(∆P1,2/∆P1,2)	Ex-vivo FACS sorted from bone marrow	100 bp paired read
GSM6427695	163563	HiC-Seq	Pre-B cell	Wapl(+/+)	Ex-vivo FACS sorted from bone marrow	75 bp paired read
GSM6427696	163564	HiC-Seq	Pre-B cell	Wapl(∆P1,2/∆P1,2)	Ex-vivo FACS sorted from bone marrow	75 bp paired read
GSM6427697	180000	HiC-Seq	Pre-B cell	Igh(B1.8hi/+) Rag2(-/-)	Ex-vivo FACS sorted from bone marrow	75 bp paired read
GSM6427698	180018	Micro-C Seq	Pre-B cell	Igh(B1.8hi/+) Rag2(-/-)	Ex-vivo FACS sorted from bone marrow	150 bp paired read
GSM6427699	180017	Micro-C Seq	Pro-B cell	Rag2(-/-)	Ex-vivo FACS sorted from bone marrow	150 bp paired read
GSM6427700	21476	H3K27ac ChIP-Seq	Pro-B cell	Rag1(Cre/Cre)	Ex-vivo FACS sorted	50 bp paired read

## Sheet: Published data
Supplementary Table 3: Description of previously published Illumina sequencing data used in this study
GEO accession #	Exp #	Exp. type	sample description	Genotype	Cell preparation	Sequencing protocol	Publication
GSM4350183	72347	mRNA-Seq	Pro-B cell	Wapl(+/+)	Ex-vivo FACS sorted from bone marrow	50 bp single read	Hill et al. 2020, Nature
GSM4350184	72348	mRNA-Seq	Pro-B cell	Wapl(+/+)	Ex-vivo FACS sorted from bone marrow	50 bp single read	Hill et al. 2020, Nature
GSM4350185	72349	mRNA-Seq	Pro-B cell	Wapl(∆P1,2/∆P1,2)	Ex-vivo FACS sorted from bone marrow	50 bp single read	Hill et al. 2020, Nature
GSM4350186	72350	mRNA-Seq	Pro-B cell	Wapl(∆P1,2/∆P1,2)	Ex-vivo FACS sorted from bone marrow	50 bp single read	Hill et al. 2020, Nature
GSM4350187	72351	mRNA-Seq	Pre-B cell	Wapl(+/+)	Ex-vivo FACS sorted from bone marrow	50 bp single read	Hill et al. 2020, Nature
GSM4350188	72352	mRNA-Seq	Pre-B cell	Wapl(+/+)	Ex-vivo FACS sorted from bone marrow	50 bp single read	Hill et al. 2020, Nature
GSM4350189	72353	mRNA-Seq	Pre-B cell	Wapl(∆P1,2/∆P1,2)	Ex-vivo FACS sorted from bone marrow	50 bp single read	Hill et al. 2020, Nature
GSM4350190	72354	mRNA-Seq	Pre-B cell	Wapl(∆P1,2/∆P1,2)	Ex-vivo FACS sorted from bone marrow	50 bp single read	Hill et al. 2020, Nature
GSM4350200	79197	HiC-Seq	Pro-B cell	Wapl(+/+)	5-days in-vitro expansion, MACS-sorted, CD19+ IgM-	75 bp paired read	Hill et al. 2020, Nature
GSM4350199	79196	HiC-Seq	Pro-B cell	Wapl(∆P1,2/∆P1,2)	4-days in-vitro expansion, MACS-sorted, CD19+ IgM-	75 bp paired read	Hill et al. 2020, Nature
GSM4350198	78382	HiC-Seq	Pro-B cell	Wapl(+/+)	5-days in-vitro expansion, MACS-sorted, CD19+ IgM-	75 bp paired read	Hill et al. 2020, Nature
GSM4350197	75860	HiC-Seq	Pro-B cell	Wapl(∆P1,2/∆P1,2)	4-days in-vitro expansion, FACS-sorted	75 bp paired read	Hill et al. 2020, Nature
GSM1145865	13300	CTCF ChIP-Seq	Pro-B cell	Rag2(-/-)	in-vitro expansion	50 bp paired read	Medvedovic et al., 2013, Immunity
GSM2973687, GSM2973689		CTCF ChIP-Seq	Pre-B	RAG(-/-) µ+		99 bp single end	Loguercio et al., 2018, Front. Immunol.
GSM2973688, GSM2973689		Rad21 ChIP-seq	Pre-B	RAG(-/-) µ+		99 bp single end	Loguercio et al., 2018, Front. Immunol.
GSM672403	8419	Rad21 ChIP-seq	Pro-B cell	Rag2(-/-)	5-days in-vitro expansion, MACS-sorted, CD19+ IgM-	76 bp paird read	Ebert et al., 2011, Immunity
