# Supplementary material for: Igh and Igk loci use different folding principles for V gene recombination due to distinct chromosomal architectures of pro-B and pre-B cells
Source: Nat Commun. 2023 Apr 21;14:2316. doi: 10.1038/s41467-023-37994-9 (PMC10121685; doi:10.1038/s41467-023-37994-9)
Supplement: Supplementary file 9 — Source Data file [file 41467_2023_37994_MOESM9_ESM.xlsx]

## Sheet: Fig. 1a
Figure 1a
Wapl Western blot									Relative Wapl expression
Representative Western blot (from 3 independent experiments)
								Relative Wapl expression	Wapl+/+ Pre-B				WaplDP1,2/DP1,2 Pre-B
								n=	1	2	3	4	1	2	3	4	5
									1	0.797637	1.20236	1	2.98055	4.01617	2.82867	3.43638	1.94626
								Column B	WaplP1,2/P1,2 Pre-B
								vs.	vs.
								Column A	Wapl+/+ Pre-B
								Mann Whitney test
								P value	0.0159
								Exact or approximate P value?	Exact
								P value summary	*
								Significantly different (P < 0.05)?	Yes
								One- or two-tailed P value?	Two-tailed
								Sum of ranks in column A,B	10 , 35
								Mann-Whitney U	0
								Difference between medians
								Median of column A	1, n=4
								Median of column B	2.981, n=5
								Difference: Actual	1.981
								Difference: Hodges-Lehmann	2.006

## Sheet: Fig. 1b
Figure 1b										Multiple t tests:	Wapl +/+ vs. Wapl DP1,2/DP1,2									*	<0.05
										Statistical significance determined using the Holm-Sidak method, with alpha = 0.05.										**	<0.01
VK gene usage (% of VJK joints)										Each row was analyzed individually, without assuming a consistent SD.										***	<0.001
										two-tailed										****	<0.0001
VK gene	Wapl+/+ Pre-B				WaplDP1,2/DP1,2 Pre-B					unpaired
n=	1	2	3	4	1	2	3	4			Significant?	P value	Mean1	Mean2	Difference	SE of difference	t ratio	df	Adjusted P Value
IGKV3-1	0.361509	0.352277	0.328013	0.371084	0.406134	0.478222	0.358324	0.345066		IGKV3-1	No	0.21438	0.3532	0.3969	-0.04372	0.03149	1.388	6	0.999086
IGKV3-2	1.72814	1.73168	1.61465	1.94747	2.14067	2.27478	1.6513	1.87836		IGKV3-2	No	0.187487	1.755	1.986	-0.2308	0.1552	1.487	6	0.998698
IGKV3-3	0.0397033	0.0360766	0.0300293	0.0661623	0.0888419	0.0818577	0.085196	0.0720137		IGKV3-3	No	0.0043217	0.04299	0.08198	-0.03898	0.008757	4.452	6	0.283582
IGKV3-4	0.672866	0.664233	0.720704	0.86874	1.30301	1.29249	1.03989	1.0322		IGKV3-4	No	0.00276804	0.7316	1.167	-0.4353	0.0892	4.879	6	0.207718
IGKV3-5	0.47017	0.458385	0.496639	0.582036	0.778424	0.900435	0.706625	0.801152		IGKV3-5	No	0.000929881	0.5018	0.7967	-0.2949	0.0488	6.042	6	0.0845868
IGKV3-6	0	0	0	0	0	0	0	0		IGKV3-6
IGKV3-7	0.773169	0.742753	0.662955	0.84285	1.51031	1.78364	1.63376	1.25424		IGKV3-7	No	0.000539861	0.7554	1.545	-0.7901	0.1181	6.692	6	0.0525685
IGKV3-8	0.0146275	0.0084886	0.0184796	0.0287662	0.0105764	0.0172332	0.0150346	0.0090017		IGKV3-8	No	0.359441	0.01759	0.01296	0.004629	0.004666	0.9921	6	0.999913
IGKV3-9	0.0334343	0.0466873	0.0485089	0.0632857	0.082496	0.0947826	0.0676556	0.0510097		IGKV3-9	No	0.0602484	0.04798	0.07399	-0.02601	0.01126	2.31	6	0.922083
IGKV3-10	0.64988	0.602691	0.582107	0.717238	1.33474	1.68885	1.58615	1.49428		IGKV3-10	Yes	3.3934e-05	0.638	1.526	-0.888	0.08089	10.98	6	0.00379345
IGKV3-11	0	0	0	0	0	0	0	0		IGKV3-11
IGKV3-12	0.723017	0.581469	0.672195	0.797783	1.1486	1.29249	1.54104	1.01419		IGKV3-12	No	0.00380354	0.6936	1.249	-0.5555	0.1215	4.572	6	0.264199
IGKV3-12-1	0	0	0	0	0	0	0	0		IGKV3-12-1
IGKV6-13	0.127468	0.103985	0.101638	0.117941	0.0655738	0.0473913	0.0826902	0.0570108		IGKV6-13	No	0.00213866	0.1128	0.06317	0.04959	0.009651	5.139	6	0.166382
IGKV6-14	0.277923	0.248292	0.240235	0.198487	0.209413	0.120633	0.162875	0.0990188		IGKV6-14	No	0.0192494	0.2412	0.148	0.09325	0.02939	3.173	6	0.676109
IGKV6-15	0.712569	0.738509	0.771523	0.828467	0.786885	0.753953	0.861983	0.675128		IGKV6-15	No	0.888876	0.7628	0.7695	-0.00672	0.0461	0.1458	6	1
IGKV8-16	1.93188	1.88447	1.80176	1.93309	1.70809	1.34204	1.66383	1.22423		IGKV8-16	No	0.0168634	1.888	1.485	0.4033	0.123	3.278	6	0.645638
IGKV6-17	1.09497	0.95709	1.00714	1.08161	1.09783	0.986601	1.20277	0.84016		IGKV6-17	No	0.969416	1.035	1.032	0.003363	0.08415	0.03997	6	1
IGKV8-18	0.162992	0.16765	0.189416	0.209993	0.200952	0.180949	0.190438	0.171033		IGKV8-18	No	0.800019	0.1825	0.1858	-0.00333	0.01257	0.2648	6	1
IGKV8-19	0.451363	0.498705	0.526668	0.466013	0.33633	0.303735	0.318232	0.196537		IGKV8-19	No	0.00148548	0.4857	0.2887	0.197	0.03568	5.521	6	0.127826
IGKV6-20	0.244489	0.182505	0.189416	0.192734	0.1523	0.112016	0.157863	0.132025		IGKV6-20	No	0.011215	0.2023	0.1386	0.06373	0.01765	3.611	6	0.524966
IGKV8-21	1.05945	1.12686	1.05334	1.10175	0.994183	0.723795	0.929638	0.678129		IGKV8-21	No	0.0182805	1.085	0.8314	0.2539	0.07901	3.214	6	0.669445
IGKV8-22	0	0	0	0	0	0	0	0		IGKV8-22
IGKV6-23	0.894368	0.937991	0.824652	0.814084	0.822845	0.560079	0.716648	0.537102		IGKV6-23	No	0.0299502	0.8678	0.6592	0.2086	0.07371	2.83	6	0.81221
IGKV8-23-1	1.96949	1.82505	1.7648	1.9072	1.58329	1.3248	1.63125	1.14622		IGKV8-23-1	No	0.0108454	1.867	1.421	0.4452	0.1223	3.639	6	0.518386
IGKV8-24	1.00512	1.11413	1.22889	1.25421	0.994183	0.822886	0.82189	0.807153		IGKV8-24	No	0.00719962	1.151	0.8615	0.2891	0.07244	3.99	6	0.396975
IGKV6-25	0.551666	0.579347	0.533598	0.494779	0.579588	0.564388	0.52621	0.390074		IGKV6-25	No	0.614316	0.5398	0.5151	0.02478	0.04665	0.5313	6	0.999999
IGKV8-26	0.0208965	0.0212215	0.0392691	0.0287662	0.0253834	0.0301581	0.0250576	0.0270051		IGKV8-26	No	0.891228	0.02754	0.0269	0.0006373	0.004467	0.1427	6	1
IGKV8-27	1.72187	1.75926	1.99811	1.61954	1.7853	1.86549	2.05473	1.74333		IGKV8-27	No	0.439466	1.775	1.862	-0.08752	0.1057	0.8278	6	0.999947
IGKV8-28	0.524501	0.511438	0.503569	0.529298	0.41248	0.39421	0.393405	0.26255		IGKV8-28	No	0.00503139	0.5172	0.3657	0.1515	0.03515	4.311	6	0.312776
IGKV6-29	0.071048	0.0870082	0.0300293	0.0517792	0.0507668	0.0301581	0.0726671	0.0270051		IGKV6-29	No	0.396415	0.05997	0.04515	0.01482	0.01623	0.9131	6	0.999931
IGKV8-30	1.37081	1.44094	1.55691	1.38078	1.48281	1.4519	1.55608	1.44928		IGKV8-30	No	0.372533	1.437	1.485	-0.04766	0.04947	0.9634	6	0.999913
IGKV8-31	0	0	0	0	0	0	0	0		IGKV8-31
IGKV6-32	1.88277	1.86749	1.86182	1.68282	2.18297	2.1283	2.14994	2.25643		IGKV6-32	No	0.000640601	1.824	2.179	-0.3557	0.05487	6.482	6	0.0608678
IGKV7-33	0.137917	0.11884	0.101638	0.129448	0.0401904	0.0344664	0.0726671	0.0690131		IGKV7-33	No	0.00162725	0.122	0.05408	0.06788	0.01251	5.424	6	0.134438
IGKV8-34	0.261206	0.220704	0.173246	0.155338	0.145954	0.159407	0.258094	0.216041		IGKV8-34	No	0.833522	0.2026	0.1949	0.007749	0.0353	0.2195	6	1
IGKV1-35	0.0229861	0.0106108	0.00692985	0.0345195	0.0105764	0.0129249	0.0100231	0.0120023		IGKV1-35	No	0.286558	0.01876	0.01138	0.00738	0.00631	1.169	6	0.999406
IGKV18-36	0.206875	0.186749	0.226375	0.146708	0.11211	0.0904743	0.105242	0.0600114		IGKV18-36	No	0.00287123	0.1917	0.09196	0.09972	0.02059	4.843	6	0.212313
IGKV5-37	0.190158	0.120963	0.117807	0.146708	0.116341	0.0904743	0.115265	0.102019		IGKV5-37	No	0.0774548	0.1439	0.106	0.03788	0.01781	2.128	6	0.956896
IGKV12-38	0.409571	0.432919	0.374212	0.428617	0.272871	0.262806	0.248071	0.252048		IGKV12-38	Yes	4.34837e-05	0.4113	0.2589	0.1524	0.01449	10.51	6	0.00481516
IGKV5-39	1.1911	1.13747	1.15497	1.20243	0.871497	0.689328	0.734189	0.63012		IGKV5-39	Yes	0.000175236	1.171	0.7313	0.4402	0.05357	8.218	6	0.0187492
IGKV12-40	0.737645	0.740631	0.759973	0.719155	0.579588	0.443755	0.476095	0.414079		IGKV12-40	Yes	0.00040582	0.7394	0.4784	0.261	0.03699	7.055	6	0.0413352
IGKV5-40-1	0	0	0	0	0	0	0	0		IGKV5-40-1
IGKV12-41	1.18692	1.36773	1.39752	1.43543	1.15283	0.827194	1.02736	0.852162		IGKV12-41	No	0.00680656	1.347	0.9649	0.382	0.09457	4.04	6	0.384252
IGKV12-42	0	0	0	0	0	0	0	0		IGKV12-42
IGKV5-43	1.34782	1.42609	1.47837	1.44406	1.42253	1.12662	1.42077	1.14172		IGKV5-43	No	0.145932	1.424	1.278	0.1462	0.08752	1.67	6	0.995315
IGKV12-44	2.25682	2.1699	2.4832	2.25815	2.14701	1.83103	2.38549	1.83785		IGKV12-44	No	0.157474	2.292	2.05	0.2417	0.1497	1.615	6	0.996499
IGKV5-45	1.34782	1.37091	1.51764	1.38941	1.35061	1.09646	1.40573	1.17172		IGKV5-45	No	0.117573	1.406	1.256	0.1503	0.0823	1.826	6	0.987447
IGKV12-46	1.75948	1.81868	1.98425	1.88419	1.83818	1.48636	1.87181	1.86635		IGKV12-46	No	0.396269	1.862	1.766	0.09597	0.1051	0.9134	6	0.999931
IGKV12-47	0.00835858	0.00636645	0.00230995	0.0143831	0.0126917	0.0043083	0.0050115	0.0120023		IGKV12-47	No	0.853191	0.007855	0.008503	-0.0006489	0.003359	0.1932	6	1
IGKV5-48	0.990492	1.02712	1.06027	1.0586	1.09995	0.973676	1.16769	1.21523		IGKV5-48	No	0.195703	1.034	1.114	-0.08002	0.05496	1.456	6	0.998831
IGKV12-49	0	0	0	0	0	0	0	0		IGKV12-49
IGKV4-50	1.32484	1.45367	1.51764	1.47283	1.59069	1.22356	1.22782	1.12221		IGKV4-50	No	0.22149	1.442	1.291	0.1512	0.1108	1.364	6	0.999086
IGKV4-51	0.725107	0.719409	0.743804	0.635733	0.67689	0.637629	0.676556	0.63312		IGKV4-51	No	0.111758	0.706	0.656	0.04996	0.02682	1.863	6	0.985968
IGKV4-52	0.254937	0.28649	0.277194	0.250266	0.253834	0.249882	0.20422	0.216041		IGKV4-52	No	0.0530951	0.2672	0.231	0.03623	0.01508	2.403	6	0.922083
IGKV4-53	0.605997	0.613302	0.533598	0.604091	0.60074	0.585929	0.643981	0.567108		IGKV4-53	No	0.695533	0.5892	0.5994	-0.01019	0.02482	0.4107	6	1
IGKV4-54	0.254937	0.28649	0.277194	0.250266	0.253834	0.249882	0.20422	0.216041		IGKV4-54	No	0.0530951	0.2672	0.231	0.03623	0.01508	2.403	6	0.922083
IGKV13-54-1	0	0	0	0	0	0	0	0		IGKV13-54-1
IGKV4-55	1.13468	1.19265	1.25199	1.12188	0.924379	0.76257	0.859477	0.726138		IGKV4-55	No	0.00058581	1.175	0.8181	0.3572	0.05419	6.591	6	0.0563616
IGKV13-55-1	0	0	0	0	0	0	0	0		IGKV13-55-1
IGKV4-56	0.41166	0.396842	0.388071	0.411357	0.346906	0.284348	0.255588	0.168032		IGKV4-56	No	0.0103702	0.402	0.2637	0.1383	0.0376	3.677	6	0.512418
IGKV13-56-1	0	0	0	0	0	0	0	0		IGKV13-56-1
IGKV4-57	0.992582	0.910403	0.951699	1.12764	0.769963	0.624704	0.716648	0.68413		IGKV4-57	No	0.00184283	0.9956	0.6989	0.2967	0.05606	5.293	6	0.14826
IGKV13-57-1	0	0	0	0	0	0	0	0		IGKV13-57-1
IGKV4-57-1	0.41584	0.371376	0.390381	0.376837	0.35431	0.292965	0.320738	0.246047		IGKV4-57-1	No	0.0143117	0.3886	0.3035	0.08509	0.02495	3.41	6	0.590874
IGKV13-57-2	0	0.0042443	0.00230995	0	0.0021153	0	0	0.0030006		IGKV13-57-2	No	0.787596	0.001639	0.001279	0.0003596	0.001276	0.2818	6	1
IGKV4-58	0.574653	0.606935	0.526668	0.517792	0.541512	0.409289	0.488624	0.435083		IGKV4-58	No	0.0507507	0.5565	0.4686	0.08789	0.03608	2.436	6	0.922083
IGKV4-60	0.380316	0.405331	0.4412	0.448753	0.423057	0.292965	0.293174	0.303058		IGKV4-60	No	0.0431584	0.4189	0.3281	0.09084	0.03554	2.556	6	0.8946
IGKV4-59	1.49096	1.57747	1.41407	1.5481	1.45426	1.33988	1.43497	1.30825		IGKV4-59	No	0.0507848	1.508	1.384	0.1233	0.05063	2.435	6	0.922083
IGKV4-61	1.03542	1.01439	1.01176	0.949285	1.05553	1.01245	0.935903	0.972185		IGKV4-61	No	0.793531	1.003	0.994	0.008696	0.03178	0.2736	6	1
IGKV13-61-1	0	0	0	0	0	0	0	0		IGKV13-61-1
IGKV4-62	0.0250758	0.042443	0.0265644	0.0316428	0.0137493	0.0129249	0.0150346	0.0120023		IGKV4-62	No	0.004016	0.03143	0.01343	0.018	0.003983	4.52	6	0.272326
IGKV13-62-1	0	0	0	0	0	0	0	0		IGKV13-62-1
IGKV4-63	0.0585101	0.0657867	0.0877781	0.0661623	0.0528821	0.0560079	0.0451037	0.063012		IGKV4-63	No	0.0818583	0.06956	0.05425	0.01531	0.007332	2.088	6	0.961044
IGKV13-64	0	0	0	0	0	0	0	0		IGKV13-64
IGKV4-65	0	0	0	0	0	0	0	0		IGKV4-65
IGKV12-66	0	0	0	0	0	0	0	0		IGKV12-66
IGKV12-67	0	0	0	0	0	0	0	0		IGKV12-67
IGKV4-68	1.18169	1.32705	1.24083	1.26619	1.19831	1.02107	1.02277	1.02619		IGKV4-68	No	0.0125536	1.254	1.067	0.1869	0.05312	3.518	6	0.560074
IGKV4-69	0.994671	1.06532	0.958629	1.04278	0.923321	0.818577	0.884534	0.831158		IGKV4-69	No	0.00445551	1.015	0.8644	0.151	0.03413	4.423	6	0.287785
IGKV4-70	0.798245	0.804295	0.826962	0.824152	0.830248	0.68502	0.736694	0.732139		IGKV4-70	No	0.0743351	0.8134	0.746	0.06739	0.03123	2.157	6	0.954485
IGKV4-71	0.733466	0.754071	0.692215	0.744086	0.727657	0.585929	0.598042	0.516098		IGKV4-71	No	0.0361773	0.731	0.6069	0.124	0.04615	2.687	6	0.858144
IGKV13-71-1	0	0	0	0	0	0	0	0		IGKV13-71-1
IGKV4-72	1.05109	1.05046	0.988658	1.08161	0.9688	0.865969	0.851959	0.801152		IGKV4-72	No	0.00536014	1.043	0.872	0.171	0.0402	4.253	6	0.320887
IGKV4-73	1.32901	1.30937	1.39752	1.42968	1.3284	1.11154	1.0449	1.0352		IGKV4-73	No	0.0186417	1.366	1.13	0.2364	0.07391	3.198	6	0.67052
IGKV13-73-1	0	0	0	0	0	0	0	0		IGKV13-73-1
IGKV4-74	0.691673	0.78944	0.859301	0.782441	0.765732	0.63332	0.616418	0.522099		IGKV4-74	No	0.0528333	0.7807	0.6344	0.1463	0.06081	2.406	6	0.922083
IGKV13-74-1	0	0	0	0	0	0	0	0		IGKV13-74-1
IGKV4-75	0.328074	0.341666	0.344182	0.336565	0.251719	0.267115	0.215496	0.195037		IGKV4-75	No	0.000781817	0.3376	0.2323	0.1053	0.01686	6.244	6	0.0723343
IGKV13-76	0.00208965	0.00212215	0.00230995	0	0	0.0043083	0	0.0030006		IGKV13-76	No	0.876884	0.00163	0.001827	-0.0001968	0.001217	0.1617	6	1
IGKV4-77	2.02278	1.94177	1.85027	1.88994	1.69011	1.72763	1.50095	1.62931		IGKV4-77	No	0.0034744	1.926	1.637	0.2892	0.06208	4.658	6	0.248284
IGKV4-78	1.23707	1.26692	1.16999	1.2801	1.32628	1.46913	1.27543	1.38626		IGKV4-78	No	0.0405982	1.239	1.364	-0.1258	0.04835	2.601	6	0.884115
IGKV13-78-1	0	0	0	0	0	0	0	0		IGKV13-78-1
IGKV4-79	1.08244	0.870082	0.997898	0.969422	1.34109	1.37004	1.27543	1.37126		IGKV4-79	Yes	0.000335495	0.98	1.339	-0.3595	0.04921	7.306	6	0.0346194
IGKV4-80	1.53589	1.42821	1.22196	1.46995	1.79799	2.05506	1.9996	1.85435		IGKV4-80	No	0.00131306	1.414	1.927	-0.5127	0.09067	5.655	6	0.116186
IGKV13-80-1	0	0	0	0	0	0	0	0		IGKV13-80-1
IGKV4-81	1.45648	1.40274	1.36056	1.43543	1.58435	1.5036	1.47339	1.76734		IGKV4-81	No	0.0510743	1.414	1.582	-0.1684	0.06925	2.431	6	0.922083
IGKV13-82	0.0188068	0.0212215	0.0300293	0.0258896	0.0338445	0.0043083	0.0325749	0.021004		IGKV13-82	No	0.889745	0.02399	0.02293	0.001054	0.007287	0.1446	6	1
IGKV4-83	0.102393	0.0891303	0.092398	0.0891753	0.0888419	0.120633	0.0701614	0.0900171		IGKV4-83	No	0.939666	0.09327	0.09241	0.0008608	0.01091	0.07892	6	1
IGKV13-84	0.684359	0.685455	0.807327	0.801139	0.738234	0.893973	0.756741	0.910673		IGKV13-84	No	0.206116	0.7446	0.8249	-0.08033	0.05667	1.417	6	0.999017
IGKV13-85	0.868248	0.842494	0.929754	0.896068	1.16129	1.40235	1.2629	1.5648		IGKV13-85	No	0.00206018	0.8841	1.348	-0.4637	0.08957	5.177	6	0.16252
IGKV4-86	1.07408	0.984678	0.92398	0.888876	1.35801	1.99905	1.61121	2.17541		IGKV4-86	No	0.00498877	0.9679	1.786	-0.818	0.1894	4.319	6	0.312776
IGKV13-87	0	0	0	0	0	0	0	0		IGKV13-87
IGKV1-88	1.55261	1.68074	1.44141	1.46132	2.43046	3.43803	3.10715	3.1416		IGKV1-88	Yes	0.00049499	1.534	3.029	-1.495	0.2199	6.801	6	0.0492474
IGKV12-89	0.574653	0.647256	0.695295	0.681759	0.848229	0.952135	0.806856	1.17322		IGKV12-89	No	0.0140847	0.6497	0.9451	-0.2954	0.08628	3.423	6	0.590838
IGKV13-89-1	0	0	0	0	0	0	0	0		IGKV13-89-1
IGKV4-90	0.154634	0.120963	0.115497	0.143831	0.143839	0.112016	0.125288	0.153029		IGKV4-90	No	0.988987	0.1337	0.1335	0.0001881	0.01308	0.01439	6	1
IGKV4-91	0.202696	0.214337	0.200966	0.21287	0.243257	0.357589	0.308209	0.447085		IGKV4-91	No	0.022589	0.2077	0.339	-0.1313	0.04309	3.047	6	0.721822
IGKV4-92	0.434646	0.418064	0.43196	0.394097	0.926494	1.23648	0.892052	1.24824		IGKV4-92	Yes	0.000506468	0.4197	1.076	-0.6561	0.09689	6.772	6	0.0498793
IGKV19-93	3.39358	3.30631	3.04913	3.12976	4.45267	5.2432	4.79478	6.03715		IGKV19-93	No	0.00159964	3.22	5.132	-1.912	0.3514	5.442	6	0.134184
IGKV2-93-1	0	0	0	0	0	0	0	0		IGKV2-93-1
IGKV10-94	1.25379	1.0823	1.00945	0.969422	1.29878	1.23217	1.28546	1.66532		IGKV10-94	No	0.0477195	1.079	1.37	-0.2917	0.1176	2.481	6	0.913255
IGKV10-95	1.56306	1.46853	1.51302	1.43256	1.9799	2.69269	2.15746	2.89855		IGKV10-95	No	0.00517903	1.494	2.432	-0.9379	0.2189	4.285	6	0.31549
IGKV2-95-1	0	0	0	0	0	0	0	0		IGKV2-95-1
IGKV2-95-2	0	0	0	0	0	0	0	0		IGKV2-95-2
IGKV10-96	2.63295	2.20279	2.23603	2.26102	2.8239	2.71423	2.65861	3.01557		IGKV10-96	No	0.0103561	2.333	2.803	-0.4699	0.1278	3.678	6	0.512418
IGKV15-97	0	0	0	0	0	0	0	0		IGKV15-97
IGKV12-98	0.605997	0.602691	0.644476	0.535052	0.480169	0.40498	0.553774	0.47559		IGKV12-98	No	0.0205817	0.5971	0.4786	0.1184	0.03796	3.12	6	0.694375
IGKV1-99	0.0856755	0.112474	0.092398	0.0805454	0.0486515	0.0603162	0.0626441	0.0390074		IGKV1-99	No	0.00405408	0.09277	0.05265	0.04012	0.008893	4.511	6	0.272326
IGKV14-100	0.399122	0.422308	0.411171	0.39985	0.29614	0.28004	0.338278	0.303058		IGKV14-100	Yes	0.000249222	0.4081	0.3044	0.1037	0.01345	7.712	6	0.0260748
IGKV15-101-1	0	0	0	0	0	0	0	0		IGKV15-101-1
IGKV15-101	0	0	0	0	0	0	0	0		IGKV15-101
IGKV20-101-2	0.505694	0.456262	0.547458	0.483272	0.30037	0.292965	0.273128	0.31506		IGKV20-101-2	Yes	7.3943e-05	0.4982	0.2954	0.2028	0.02117	9.58	6	0.00803194
IGKV15-102	0.00208965	0	0.00692985	0	0	0	0.0050115	0		IGKV15-102	No	0.643821	0.002255	0.001253	0.001002	0.002059	0.4866	6	0.999999
IGKV15-103	0.826455	0.757608	0.783073	0.779564	0.719196	0.874585	0.892052	0.909173		IGKV15-103	No	0.226486	0.7867	0.8488	-0.06208	0.04607	1.347	6	0.999086
IGKV16-104	1.89217	1.9683	2.17482	1.94891	1.52935	1.38512	1.35311	1.66082		IGKV16-104	No	0.00155859	1.996	1.482	0.514	0.09397	5.47	6	0.132329
IGKV2-105	0	0	0	0	0	0	0	0		IGKV2-105
IGKV11-106	0	0	0	0	0	0	0	0		IGKV11-106
IGKV2-107	0	0	0	0	0	0	0	0		IGKV2-107
IGKV1-108	0	0	0	0	0	0	0	0		IGKV1-108
IGKV2-109	1.26006	1.33696	1.28433	1.19092	0.892649	1.02107	0.989776	1.25724		IGKV2-109	No	0.0335929	1.268	1.04	0.2279	0.08307	2.743	6	0.842004
IGKV1-110	1.86605	2.0362	1.86413	1.84967	1.7028	2.25324	1.79538	2.43046		IGKV1-110	No	0.465109	1.904	2.045	-0.1415	0.1814	0.7799	6	0.999955
IGKV14-111	1.32832	1.38223	1.36787	1.32516	1.29596	1.43179	1.45334	1.79134		IGKV14-111	No	0.229411	1.351	1.493	-0.1422	0.1063	1.338	6	0.999086
IGKV2-112	0.380316	0.422308	0.45275	0.373961	0.298255	0.262806	0.21299	0.441084		IGKV2-112	No	0.0954779	0.4073	0.3038	0.1035	0.05239	1.977	6	0.975593
IGKV2-113	0	0	0	0	0	0	0	0		IGKV2-113
IGKV11-114	0	0	0	0	0	0	0	0		IGKV11-114
IGKV1-115	0.0668687	0.0509316	0.0277194	0.0402727	0.014807	0.0301581	0.0501153	0.0330063		IGKV1-115	No	0.237949	0.04645	0.03202	0.01443	0.01101	1.311	6	0.999086
IGKV2-116	0	0	0	0	0	0	0	0		IGKV2-116
IGKV1-117	2.35085	2.30996	2.17135	2.10856	1.85087	1.80087	1.75529	1.96237		IGKV1-117	No	0.00162089	2.235	1.842	0.3928	0.07237	5.428	6	0.134438
IGKV11-118	0	0	0	0	0	0	0	0		IGKV11-118
IGKV14-118-1	0	0	0	0	0	0	0	0		IGKV14-118-1
IGKV14-118-2	0	0	0	0	0	0	0	0		IGKV14-118-2
IGKV9-119	0.0814962	0.0827639	0.0692985	0.0690389	0.0486515	0.0603162	0.0400922	0.0510097		IGKV9-119	No	0.00378043	0.07565	0.05002	0.02563	0.0056	4.578	6	0.264199
IGKV9-120	1.98516	2.12003	2.07202	2.16897	1.41512	1.2968	1.36815	1.27224		IGKV9-120	Yes	6.32767e-06	2.087	1.338	0.7485	0.05106	14.66	6	0.000721097
IGKV17-121	1.20364	1.20963	1.42755	1.23982	0.837652	0.551463	0.754235	0.720137		IGKV17-121	Yes	0.000452943	1.27	0.7159	0.5543	0.08017	6.914	6	0.0455917
IGKV1-122	0.931982	0.933746	1.01176	0.894629	0.450555	0.422214	0.410945	0.327062		IGKV1-122	Yes	5.70171e-06	0.943	0.4027	0.5403	0.03621	14.92	6	0.000661182
IGKV9-123	0.483056	0.428321	0.462375	0.495258	0.516482	0.514124	0.557532	0.573109		IGKV9-123	No	0.0126739	0.4673	0.5403	-0.07306	0.02082	3.51	6	0.560074
IGKV9-124	0.29464	0.322567	0.353422	0.339441	0.323638	0.271423	0.261852	0.271552		IGKV9-124	No	0.0529905	0.3275	0.2821	0.0454	0.01888	2.404	6	0.922083
IGKV11-125	2.19204	2.36408	2.49012	2.26102	1.42993	1.1417	1.22031	1.31725		IGKV11-125	Yes	2.38788e-05	2.327	1.277	1.05	0.08994	11.67	6	0.0026947
IGKV14-126-1	0	0	0	0	0	0	0	0		IGKV14-126-1
IGKV14-126	0.737645	0.723653	0.727634	0.62135	0.395558	0.340356	0.420968	0.336064		IGKV14-126	Yes	7.33097e-05	0.7026	0.3732	0.3293	0.03433	9.594	6	0.00803194
IGKV17-127	0.913175	0.876448	0.947079	0.874493	0.429402	0.327431	0.44352	0.333063		IGKV17-127	Yes	6.19746e-06	0.9028	0.3834	0.5194	0.03531	14.71	6	0.000712456
IGKV9-128	0.0585101	0.0679088	0.0485089	0.0661623	0.0655738	0.0344664	0.0488624	0.0495094		IGKV9-128	No	0.21734	0.06027	0.0496	0.01067	0.007742	1.378	6	0.999086
IGKV9-129	0.643611	0.647256	0.586727	0.592584	0.41248	0.379131	0.493635	0.375071		IGKV9-129	No	0.000715901	0.6175	0.4151	0.2025	0.03189	6.348	6	0.0671093
IGKV14-130	0.222896	0.24051	0.307608	0.283827	0.112463	0.085448	0.110254	0.10652		IGKV14-130	Yes	0.000227088	0.2637	0.1037	0.16	0.02041	7.843	6	0.0240082
IGKV1-131	0	0	0	0	0	0	0	0		IGKV1-131
IGKV1-132	0.225682	0.231314	0.237925	0.209993	0.0592279	0.0689328	0.0726671	0.0450086		IGKV1-132	Yes	1.29089e-06	0.2262	0.06146	0.1648	0.008581	19.2	6	0.000151023
IGKV1-133	0.309268	0.496583	0.561318	0.503409	0.1523	0.180949	0.160369	0.114022		IGKV1-133	No	0.00139761	0.4676	0.1519	0.3157	0.05651	5.587	6	0.121965
IGKV17-134	0	0	0	0	0	0	0	0		IGKV17-134
IGKV14-134-1	0	0	0	0	0	0	0	0		IGKV14-134-1
IGKV1-135	4.96918	4.8767	4.45589	4.88163	4.9413	5.78605	5.59537	5.10097		IGKV1-135	No	0.0513348	4.796	5.356	-0.5601	0.2307	2.428	6	0.922083
IGKV1-136	0	0	0	0	0	0	0	0		IGKV1-136
IGKV2-137	0.940341	1.02288	0.947079	1.00394	0.956108	1.11154	1.11256	0.978186		IGKV2-137	No	0.240086	0.9786	1.04	-0.06104	0.04682	1.304	6	0.999086

## Sheet: Fig. 1c
Figure 1c											Multiple t tests:	Wapl +/+ vs. Wapl DP1,2/DP1,2									*	<0.05
											Statistical significance determined using the Holm-Sidak method, with alpha = 0.05.										**	<0.01
VK gene usage (% of VJK1 joints)											Each row was analyzed individually, without assuming a consistent SD.										***	<0.001
											two-tailed										****	<0.0001
VK gene	Wapl+/+ Pre-B				WaplDP1,2/DP1,2 Pre-B						unpaired
n=	1	2	3	4	1	2	3	4				Significant?	P value	Mean1	Mean2	Difference	SE of difference	t ratio	df	Adjusted P Value
IGKV3-1	0.50661	0.600109	0.553567	0.505465	0.547029	0.532273	0.657645	0.683644			IGKV3-1	No	0.201699	0.5414	0.6051	-0.06371	0.04444	1.434	6	0.99976
IGKV3-2	2.28216	2.80657	2.45567	2.54893	2.49202	2.72255	3.10274	3.25585			IGKV3-2	No	0.122609	2.523	2.893	-0.37	0.206	1.796	6	0.998124
IGKV3-3	0.0434237	0.042432	0.0374594	0.0345617	0.0911716	0.0367085	0.0843135	0.0512733			IGKV3-3	No	0.0927841	0.03947	0.06587	-0.0264	0.01322	1.997	6	0.993677
IGKV3-4	0.810576	0.951688	0.769999	0.678274	1.09912	1.19914	1.43754	1.4442			IGKV3-4	No	0.00315931	0.8026	1.295	-0.4924	0.1037	4.75	6	0.250202
IGKV3-5	0.468011	0.490998	0.445351	0.462263	0.678722	0.691343	0.733527	0.811827			IGKV3-5	Yes	0.00016267	0.4667	0.7289	-0.2622	0.03148	8.328	6	0.0175762
IGKV3-6	0	0	0	0	0	0	0	0			IGKV3-6
IGKV3-7	0.400463	0.557677	0.553567	0.531386	1.42329	0.929948	1.25627	1.47838			IGKV3-7	No	0.00104788	0.5108	1.272	-0.7612	0.1289	5.906	6	0.101421
IGKV3-8	0.00482486	0.00606171	0.00832432	0	0	0.0122362	0.0084313	0.0256366			IGKV3-8	No	0.273533	0.004803	0.01158	-0.006773	0.005621	1.205	6	0.99987
IGKV3-9	0.0289491	0.0606171	0.024973	0.0172809	0.0354556	0.0611808	0.0379411	0.0170911			IGKV3-9	No	0.718679	0.03296	0.03792	-0.004962	0.01314	0.3777	6	0.999996
IGKV3-10	0.646531	0.70922	0.686756	0.61347	1.8285	1.74977	1.39117	1.84584			IGKV3-10	Yes	7.33735e-05	0.664	1.704	-1.04	0.1084	9.593	6	0.00818446
IGKV3-11	0	0	0	0	0	0	0	0			IGKV3-11
IGKV3-12	0.424587	0.503122	0.532756	0.470903	1.01302	0.60569	0.859997	0.760554			IGKV3-12	No	0.0102373	0.4828	0.8098	-0.327	0.08867	3.688	6	0.560978
IGKV3-12-1	0	0	0	0	0	0	0	0			IGKV3-12-1
IGKV6-13	0.00964972	0.0121234	0.0208108	0.00864043	0.0101302	0.0061181	0.0084313	0.0085455			IGKV6-13	No	0.170142	0.01281	0.008306	0.0045	0.002887	1.558	6	0.999551
IGKV6-14	0.130271	0.0848639	0.187297	0.172809	0.0810414	0.079535	0.118039	0.0512733			IGKV6-14	No	0.0622795	0.1438	0.08247	0.06134	0.02683	2.286	6	0.978894
IGKV6-15	0.308791	0.394011	0.299675	0.285134	0.303905	0.293668	0.31196	0.247821			IGKV6-15	No	0.29531	0.3219	0.2893	0.03256	0.02841	1.146	6	0.999921
IGKV8-16	2.18084	2.30345	2.37867	2.16227	2.08428	1.60294	2.1774	1.66638			IGKV8-16	No	0.0513691	2.256	1.883	0.3736	0.1539	2.427	6	0.959919
IGKV6-17	1.15797	1.27296	1.28611	1.2399	1.43848	1.11961	1.45441	1.21347			IGKV6-17	No	0.473414	1.239	1.306	-0.06726	0.08795	0.7648	6	0.99999
IGKV8-18	0.0530734	0.0788022	0.0457837	0.060483	0.0354556	0.0305904	0.0210784	0.0170911			IGKV8-18	No	0.0066679	0.05954	0.02605	0.03348	0.008251	4.058	6	0.426094
IGKV8-19	0.0578983	0.0969873	0.0978107	0.0885644	0.060781	0.0550627	0.0800978	0.0683644			IGKV8-19	No	0.125815	0.08532	0.06608	0.01924	0.01082	1.777	6	0.9982
IGKV6-20	0.0241243	0.0606171	0.0499459	0.0432021	0.0253254	0.0183542	0.0379411	0.0256366			IGKV6-20	No	0.08829	0.04447	0.02681	0.01766	0.008685	2.033	6	0.992546
IGKV8-21	1.0084	1.16991	1.05719	1.07141	0.790153	0.703579	0.927448	0.649462			IGKV8-21	No	0.00432791	1.077	0.7677	0.3091	0.06945	4.45	6	0.314321
IGKV8-22	0	0	0	0	0	0	0	0			IGKV8-22
IGKV6-23	0.376339	0.375826	0.470324	0.496825	0.30897	0.201897	0.375195	0.256366			IGKV6-23	No	0.0250321	0.4298	0.2856	0.1442	0.0486	2.968	6	0.834685
IGKV8-23-1	2.07951	2.19434	2.29543	2.05858	1.94753	1.44387	1.90338	1.58093			IGKV8-23-1	No	0.0173414	2.157	1.719	0.438	0.1345	3.256	6	0.735393
IGKV8-24	0.974621	0.92138	0.857404	1.00229	0.724307	0.709697	0.851566	0.811827			IGKV8-24	No	0.0125823	0.9389	0.7743	0.1646	0.04681	3.516	6	0.632234
IGKV6-25	0.530734	0.448566	0.566053	0.591869	0.506509	0.416029	0.644998	0.564006			IGKV6-25	No	0.98107	0.5343	0.5329	0.00142	0.05743	0.02473	6	0.999996
IGKV8-26	0.0192994	0.0242468	0.00416216	0.00432022	0.0101302	0.0061181	0.0084313	0.0170911			IGKV8-26	No	0.667302	0.01301	0.01044	0.002564	0.005676	0.4518	6	0.999996
IGKV8-27	1.97819	1.67303	1.61076	1.76265	1.97538	1.54176	1.63147	1.76038			IGKV8-27	No	0.822995	1.756	1.727	0.02891	0.1237	0.2337	6	0.999996
IGKV8-28	0.067548	0.103049	0.114459	0.131767	0.0810414	0.0734169	0.0800978	0.0341822			IGKV8-28	No	0.0794498	0.1042	0.06718	0.03702	0.01755	2.109	6	0.989466
IGKV6-29	0	0.00606171	0.0332973	0.0302415	0.0151953	0.0122362	0.0042157	0.0170911			IGKV6-29	No	0.578265	0.0174	0.01218	0.005216	0.008877	0.5875	6	0.999996
IGKV8-30	1.44263	1.23053	1.22367	1.34791	1.26121	1.12573	1.31529	1.2562			IGKV8-30	No	0.319583	1.311	1.24	0.07158	0.06597	1.085	6	0.999955
IGKV8-31	0	0	0	0	0	0	0	0			IGKV8-31
IGKV6-32	2.17601	1.98824	2.14351	2.10394	2.94788	3.13857	2.8498	2.6833			IGKV6-32	Yes	0.000243816	2.103	2.905	-0.802	0.1036	7.743	6	0.0257541
IGKV7-33	0.00964972	0.0121234	0.0166486	0.0259213	0.0151953	0.0122362	0.0084313	0.0085455			IGKV7-33	No	0.252365	0.01609	0.0111	0.004984	0.003936	1.266	6	0.999838
IGKV8-34	0.101322	0.0727405	0.174811	0.142567	0.283645	0.226369	0.130686	0.205093			IGKV8-34	No	0.0625015	0.1229	0.2114	-0.08859	0.0388	2.283	6	0.978894
IGKV1-35	0	0.0121234	0.00416216	0	0	0.0122362	0	0			IGKV1-35	No	0.816965	0.004071	0.003059	0.001012	0.004186	0.2418	6	0.999996
IGKV18-36	0.0530734	0.0242468	0.0499459	0.0302415	0.0151953	0.0122362	0.025294	0			IGKV18-36	No	0.0251411	0.03938	0.01318	0.0262	0.008837	2.964	6	0.834685
IGKV5-37	0.139921	0.145481	0.233081	0.120966	0.106367	0.122362	0.12647	0.111092			IGKV5-37	No	0.139253	0.1599	0.1166	0.04329	0.0254	1.704	6	0.99899
IGKV12-38	0.371514	0.412196	0.416216	0.466583	0.283645	0.244723	0.257156	0.290549			IGKV12-38	No	0.000570502	0.4166	0.269	0.1476	0.02228	6.624	6	0.0581599
IGKV5-39	1.06629	1.00018	0.978107	0.946127	0.481183	0.513919	0.670292	0.512733			IGKV5-39	Yes	9.68221e-05	0.9977	0.5445	0.4531	0.04961	9.134	6	0.0106902
IGKV12-40	0.574158	0.539492	0.665945	0.617791	0.30897	0.299786	0.434214	0.427277			IGKV12-40	No	0.00227597	0.5993	0.3676	0.2318	0.04567	5.075	6	0.193767
IGKV5-40-1	0	0	0	0	0	0	0	0			IGKV5-40-1
IGKV12-41	1.55843	1.60635	1.35686	1.52504	1.01302	0.862649	1.21411	0.846009			IGKV12-41	No	0.0019848	1.512	0.9839	0.5277	0.1012	5.216	6	0.175284
IGKV12-42	0	0	0	0	0	0	0	0			IGKV12-42
IGKV5-43	0.936022	0.818331	0.874053	0.941807	0.792686	0.752524	0.790439	0.63237			IGKV5-43	No	0.0195283	0.8926	0.742	0.1505	0.04762	3.161	6	0.762994
IGKV12-44	2.80324	2.58229	2.69292	2.59213	2.76554	1.98838	2.40293	2.08511			IGKV12-44	No	0.0989352	2.668	2.31	0.3572	0.1831	1.951	6	0.995073
IGKV5-45	0.993921	0.969873	0.969783	0.889964	0.863597	0.79535	0.874752	0.63237			IGKV5-45	No	0.0343956	0.9559	0.7915	0.1644	0.06031	2.725	6	0.904159
IGKV12-46	2.52823	2.41256	2.31	2.46252	2.44137	2.25757	2.42823	1.83729			IGKV12-46	No	0.253613	2.428	2.241	0.1872	0.1483	1.263	6	0.999838
IGKV12-47	0	0.00606171	0.00416216	0	0	0	0	0			IGKV12-47	No	0.144917	0.002556	0	0.002556	0.001526	1.675	6	0.99899
IGKV5-48	0.458361	0.545554	0.412054	0.414741	0.724307	0.776996	0.5649	0.598188			IGKV5-48	No	0.0125928	0.4577	0.6661	-0.2084	0.05929	3.515	6	0.632234
IGKV12-49	0	0	0	0	0	0	0	0			IGKV12-49
IGKV4-50	1.7273	1.73365	1.52751	1.65896	1.40303	1.19303	1.91392	1.52111			IGKV4-50	No	0.369401	1.662	1.508	0.1541	0.1588	0.9702	6	0.999984
IGKV4-51	0.747853	0.67285	0.711729	0.665313	0.693917	0.648516	0.632351	0.683644			IGKV4-51	No	0.196226	0.6994	0.6646	0.03483	0.02396	1.454	6	0.999752
IGKV4-52	0.320853	0.254592	0.272621	0.352097	0.232994	0.229428	0.238186	0.247821			IGKV4-52	No	0.0320214	0.3	0.2371	0.06293	0.02264	2.779	6	0.894139
IGKV4-53	0.487311	0.545554	0.553567	0.591869	0.592615	0.507801	0.543822	0.572552			IGKV4-53	No	0.746199	0.5446	0.5542	-0.009622	0.02839	0.3389	6	0.999996
IGKV4-54	0.320853	0.254592	0.272621	0.352097	0.232994	0.229428	0.238186	0.247821			IGKV4-54	No	0.0320214	0.3	0.2371	0.06293	0.02264	2.779	6	0.894139
IGKV13-54-1	0	0	0	0	0	0	0	0			IGKV13-54-1
IGKV4-55	1.15314	1.00018	1.0114	1.03253	0.830674	0.691343	0.851566	0.717826			IGKV4-55	No	0.00204558	1.049	0.7729	0.2765	0.05333	5.184	6	0.178462
IGKV13-55-1	0	0	0	0	0	0	0	0			IGKV13-55-1
IGKV4-56	0.443887	0.448566	0.495297	0.475224	0.30897	0.195778	0.404705	0.358913			IGKV4-56	No	0.0186706	0.4657	0.3171	0.1487	0.0465	3.197	6	0.752088
IGKV13-56-1	0	0	0	0	0	0	0	0			IGKV13-56-1
IGKV4-57	0.472836	0.503122	0.457837	0.367218	0.359621	0.385439	0.421567	0.30764			IGKV4-57	No	0.0739547	0.4503	0.3686	0.08169	0.0378	2.161	6	0.987467
IGKV13-57-1	0	0	0	0	0	0	0	0			IGKV13-57-1
IGKV4-57-1	0.540384	0.430381	0.441189	0.393139	0.374816	0.269195	0.413136	0.273458			IGKV4-57-1	No	0.0483631	0.4513	0.3327	0.1186	0.048	2.471	6	0.955976
IGKV13-57-2	0.00482486	0	0	0.00432022	0	0.0061181	0	0			IGKV13-57-2	No	0.72121	0.002286	0.00153	0.0007567	0.002023	0.3741	6	0.999996
IGKV4-58	0.521085	0.412196	0.516108	0.505465	0.369751	0.409911	0.501665	0.393095			IGKV4-58	No	0.119793	0.4887	0.4186	0.07011	0.03867	1.813	6	0.998074
IGKV4-60	0.400463	0.333394	0.316324	0.345617	0.207669	0.250841	0.320391	0.170911			IGKV4-60	No	0.0233626	0.3489	0.2375	0.1115	0.03691	3.021	6	0.817694
IGKV4-59	0.975425	1.23255	1.14043	1.16862	1.0949	0.92383	1.11434	0.977041			IGKV4-59	No	0.204782	1.129	1.028	0.1017	0.07152	1.422	6	0.99976
IGKV4-61	1.38956	1.26084	1.43178	1.34359	1.24854	1.32762	1.4249	1.35874			IGKV4-61	No	0.760873	1.356	1.34	0.01649	0.05176	0.3185	6	0.999996
IGKV13-61-1	0	0	0	0	0	0	0	0			IGKV13-61-1
IGKV4-62	0	0	0	0	0.0050651	0	0	0			IGKV4-62	No	0.355918	0	0.001266	-0.001266	0.001266	1	6	0.999983
IGKV13-62-1	0	0	0	0	0	0	0	0			IGKV13-62-1
IGKV4-63	0.00964972	0	0	0.00432022	0	0	0.0042157	0			IGKV4-63	No	0.370913	0.003492	0.001054	0.002439	0.002522	0.9669	6	0.999984
IGKV13-64	0	0	0	0	0	0	0	0			IGKV13-64
IGKV4-65	0	0	0	0	0	0	0	0			IGKV4-65
IGKV12-66	0	0	0	0	0	0	0	0			IGKV12-66
IGKV12-67	0	0	0	0	0	0	0	0			IGKV12-67
IGKV4-68	0.666635	0.614253	0.586864	0.740917	0.651708	0.562863	0.608462	0.438671			IGKV4-68	No	0.179697	0.6522	0.5654	0.08674	0.05712	1.518	6	0.999638
IGKV4-69	0.668243	0.900164	0.726297	0.892124	0.653396	0.60569	0.718772	0.666553			IGKV4-69	No	0.0751471	0.7967	0.6611	0.1356	0.06308	2.15	6	0.987467
IGKV4-70	0.706842	0.694066	0.663864	0.766838	0.648331	0.666871	0.786223	0.615279			IGKV4-70	No	0.529501	0.7079	0.6792	0.02873	0.04306	0.6671	6	0.999996
IGKV4-71	0.837917	0.808228	0.753351	0.781959	0.550406	0.60569	0.793952	0.489945			IGKV4-71	No	0.0346553	0.7954	0.61	0.1854	0.06816	2.72	6	0.904159
IGKV13-71-1	0	0	0	0	0	0	0	0			IGKV13-71-1
IGKV4-72	0.815401	0.915318	1.05719	0.920206	0.749633	0.770878	0.973821	0.752008			IGKV4-72	No	0.167662	0.927	0.8116	0.1154	0.07357	1.569	6	0.999551
IGKV4-73	1.13384	0.981997	0.957296	0.881324	0.840804	0.691343	1.04127	0.752008			IGKV4-73	No	0.141629	0.9886	0.8314	0.1573	0.09295	1.692	6	0.99899
IGKV13-73-1	0	0	0	0	0	0	0	0			IGKV13-73-1
IGKV4-74	0.936022	0.939565	0.690918	0.937487	0.688852	0.575099	0.822056	0.743463			IGKV4-74	No	0.081377	0.876	0.7074	0.1686	0.08061	2.092	6	0.989781
IGKV13-74-1	0	0	0	0	0	0	0	0			IGKV13-74-1
IGKV4-75	0.381164	0.387949	0.370432	0.319696	0.192473	0.208015	0.278234	0.299094			IGKV4-75	No	0.0073628	0.3648	0.2445	0.1204	0.03031	3.97	6	0.454462
IGKV13-76	0	0	0.00416216	0.00432022	0	0.0061181	0	0			IGKV13-76	No	0.7731	0.002121	0.00153	0.0005911	0.001959	0.3017	6	0.999996
IGKV4-77	1.27859	1.22447	1.30692	1.30038	0.87626	0.991129	1.09608	1.12801			IGKV4-77	No	0.00538419	1.278	1.023	0.2547	0.05994	4.249	6	0.371419
IGKV4-78	0.998746	1.17597	1.06967	1.09301	1.02315	0.978893	0.885292	1.08528			IGKV4-78	No	0.152722	1.084	0.9932	0.0912	0.05571	1.637	6	0.999196
IGKV13-78-1	0	0	0	0	0	0	0	0			IGKV13-78-1
IGKV4-79	0.68513	0.818331	0.819945	0.686914	0.769893	0.709697	0.800978	0.914374			IGKV4-79	No	0.453757	0.7526	0.7987	-0.04616	0.05763	0.8008	6	0.99999
IGKV4-80	1.61633	1.84276	1.93957	1.80585	2.47176	2.15356	2.22166	2.39275			IGKV4-80	No	0.00226461	1.801	2.31	-0.5088	0.1002	5.08	6	0.193767
IGKV13-80-1	0	0	0	0	0	0	0	0			IGKV13-80-1
IGKV4-81	2.08916	2.27314	2.13935	2.0305	2.07669	2.34934	2.29754	2.05093			IGKV4-81	No	0.533886	2.133	2.194	-0.06059	0.09183	0.6598	6	0.999996
IGKV13-82	0.033774	0.0363702	0.0208108	0.0259213	0.0253254	0.0183542	0.0379411	0.0085455			IGKV13-82	No	0.385775	0.02922	0.02254	0.006678	0.00714	0.9352	6	0.999984
IGKV4-83	0.106147	0.115172	0.129027	0.112326	0.0658461	0.0978893	0.105392	0.136729			IGKV4-83	No	0.389979	0.1157	0.1015	0.0142	0.01533	0.9264	6	0.999984
IGKV13-84	0.948085	0.909256	0.742945	0.753877	0.711645	0.789232	0.729312	0.820373			IGKV13-84	No	0.242083	0.8385	0.7626	0.0759	0.05849	1.298	6	0.999815
IGKV13-85	0.803339	0.775899	0.730459	0.706355	0.939573	1.13184	0.940095	1.05965			IGKV13-85	No	0.00231822	0.754	1.018	-0.2638	0.05216	5.057	6	0.19414
IGKV4-86	0.468011	0.484937	0.557729	0.505465	0.800284	1.26032	0.87686	1.05965			IGKV4-86	No	0.00318696	0.504	0.9993	-0.4952	0.1045	4.741	6	0.250202
IGKV13-87	0	0	0	0	0	0	0	0			IGKV13-87
IGKV1-88	1.92512	2.02461	1.94789	2.21627	4.01661	3.97063	3.15754	4.54623			IGKV1-88	No	0.000662578	2.028	3.923	-1.894	0.2941	6.441	6	0.0666089
IGKV12-89	0.86365	0.78196	0.645134	0.725796	0.926911	1.23585	0.931664	1.03401			IGKV12-89	No	0.0176031	0.7541	1.032	-0.278	0.08569	3.244	6	0.736049
IGKV13-89-1	0	0	0	0	0	0	0	0			IGKV13-89-1
IGKV4-90	0.0964972	0.103049	0.11654	0.0820841	0.101302	0.134598	0.12647	0.0683644			IGKV4-90	No	0.639897	0.09954	0.1077	-0.008141	0.01653	0.4925	6	0.999996
IGKV4-91	0.00482486	0.00606171	0.0124865	0	0	0.0305904	0.0042157	0.0085455			IGKV4-91	No	0.518318	0.005843	0.01084	-0.004995	0.007281	0.686	6	0.999996
IGKV4-92	0.0241243	0.0303085	0.0208108	0.0216011	0.0354556	0.0734169	0.0421567	0.0256366			IGKV4-92	No	0.107302	0.02421	0.04417	-0.01996	0.01055	1.892	6	0.99657
IGKV19-93	4.13973	4.25532	4.65329	4.57079	6.49344	8.1554	5.99469	7.03299			IGKV19-93	No	0.0019315	4.405	6.919	-2.514	0.4795	5.244	6	0.172603
IGKV2-93-1	0	0	0	0	0	0	0	0			IGKV2-93-1
IGKV10-94	1.33649	1.28508	1.54416	1.44295	1.4942	2.08015	1.50078	1.43565			IGKV10-94	No	0.213573	1.402	1.628	-0.2255	0.1621	1.391	6	0.999777
IGKV10-95	2.24838	1.90338	2.0894	1.97866	3.01879	3.95228	2.66009	3.5464			IGKV10-95	No	0.00564765	2.055	3.294	-1.239	0.2947	4.206	6	0.382089
IGKV2-95-1	0	0	0	0	0	0	0	0			IGKV2-95-1
IGKV2-95-2	0	0	0	0	0	0	0	0			IGKV2-95-2
IGKV10-96	3.2423	3.31575	3.65437	3.18832	3.53543	4.0257	3.78989	3.57204			IGKV10-96	No	0.0486001	3.35	3.731	-0.3806	0.1542	2.468	6	0.955976
IGKV15-97	0	0	0	0	0	0	0	0			IGKV15-97
IGKV12-98	0.921548	0.818331	0.861567	0.80788	0.764828	0.599572	0.607057	0.546915			IGKV12-98	No	0.00600038	0.8523	0.6296	0.2227	0.05365	4.152	6	0.396827
IGKV1-99	0.0385989	0.0303085	0.054108	0.0648032	0.0253254	0.0183542	0.012647	0.0170911			IGKV1-99	No	0.012763	0.04695	0.01835	0.0286	0.008162	3.504	6	0.632234
IGKV14-100	0.521085	0.509183	0.524432	0.518426	0.339361	0.34873	0.328823	0.316185			IGKV14-100	Yes	3.48337e-07	0.5183	0.3333	0.185	0.007726	23.95	6	4.07546e-05
IGKV15-101-1	0	0	0	0	0	0	0	0			IGKV15-101-1
IGKV15-101	0	0	0	0	0	0	0	0			IGKV15-101
IGKV20-101-2	0.68513	0.648603	0.690918	0.587549	0.263385	0.391557	0.383626	0.367459			IGKV20-101-2	Yes	0.000216281	0.653	0.3515	0.3015	0.03811	7.912	6	0.0230902
IGKV15-102	0.0144746	0	0.00416216	0	0	0	0	0			IGKV15-102	No	0.221503	0.004659	0	0.004659	0.003416	1.364	6	0.99979
IGKV15-103	1.10489	1.04868	1.02389	1.01525	1.14471	1.13796	0.897938	1.15365			IGKV15-103	No	0.606666	1.048	1.084	-0.03539	0.06516	0.543	6	0.999996
IGKV16-104	2.8153	2.49439	2.39532	2.33508	1.5018	1.83848	1.76215	1.49547			IGKV16-104	No	0.000811251	2.51	1.649	0.8605	0.1388	6.2	6	0.0801942
IGKV2-105	0	0	0	0	0	0	0	0			IGKV2-105
IGKV11-106	0	0	0	0	0	0	0	0			IGKV11-106
IGKV2-107	0	0	0	0	0	0	0	0			IGKV2-107
IGKV1-108	0	0	0	0	0	0	0	0			IGKV1-108
IGKV2-109	1.32201	1.30933	1.21119	1.3047	0.992757	1.33986	0.864213	1.03401			IGKV2-109	No	0.0696815	1.287	1.058	0.2291	0.1039	2.204	6	0.984842
IGKV1-110	2.06986	2.13372	2.06027	2.21195	2.15013	2.7409	1.9645	2.6833			IGKV1-110	No	0.224535	2.119	2.385	-0.2658	0.1963	1.354	6	0.99979
IGKV14-111	0.850783	0.878948	0.888621	0.879884	0.83996	0.865708	0.775684	0.881616			IGKV14-111	No	0.220465	0.8746	0.8407	0.03382	0.02473	1.368	6	0.99979
IGKV2-112	0.164045	0.133358	0.129027	0.103685	0.0354556	0.079535	0.0548038	0.0341822			IGKV2-112	No	0.00245308	0.1325	0.05099	0.08153	0.01631	5	6	0.202251
IGKV2-113	0	0	0	0	0	0	0	0			IGKV2-113
IGKV11-114	0	0	0	0	0	0	0	0			IGKV11-114
IGKV1-115	0.0144746	0.0303085	0.0582702	0.0388819	0.0405207	0.0183542	0.012647	0.0427277			IGKV1-115	No	0.582077	0.03548	0.02856	0.006921	0.0119	0.5815	6	0.999996
IGKV2-116	0	0	0	0	0	0	0	0			IGKV2-116
IGKV1-117	2.73569	2.70352	3.05086	3.12351	2.25143	2.38605	2.31862	2.29021			IGKV1-117	No	0.00177798	2.903	2.312	0.5918	0.111	5.33	6	0.16153
IGKV11-118	0	0	0	0	0	0	0	0			IGKV11-118
IGKV14-118-1	0	0	0	0	0	0	0	0			IGKV14-118-1
IGKV14-118-2	0	0	0	0	0	0	0	0			IGKV14-118-2
IGKV9-119	0.0530734	0.042432	0.0707567	0.0777639	0.0253254	0.0367085	0.025294	0.0256366			IGKV9-119	No	0.00868665	0.06101	0.02824	0.03277	0.008561	3.827	6	0.506727
IGKV9-120	2.45585	2.66715	2.28502	2.61805	1.52459	1.39492	1.48392	1.39292			IGKV9-120	Yes	2.70288e-05	2.507	1.449	1.057	0.09259	11.42	6	0.00310352
IGKV17-121	0.0916723	0.121234	0.124865	0.0907245	0.0303905	0.0367085	0.0379411	0.0170911			IGKV17-121	Yes	0.000319308	0.1071	0.03053	0.07659	0.01039	7.372	6	0.0332855
IGKV1-122	1.11454	0.945626	0.986431	1.00661	0.425467	0.312022	0.404705	0.350367			IGKV1-122	Yes	6.91139e-06	1.013	0.3731	0.6402	0.04433	14.44	6	0.000801402
IGKV9-123	0.117405	0.133358	0.122784	0.0849642	0.128315	0.0428266	0.0843135	0.082607			IGKV9-123	No	0.189275	0.1146	0.08452	0.03011	0.02034	1.48	6	0.999721
IGKV9-124	0.458361	0.406134	0.391243	0.384499	0.339361	0.308963	0.379411	0.376004			IGKV9-124	No	0.046282	0.4101	0.3509	0.05912	0.02361	2.504	6	0.951819
IGKV11-125	2.93834	2.50349	2.48897	2.66125	1.32705	1.37045	1.68205	1.2391			IGKV11-125	Yes	0.000123211	2.648	1.405	1.243	0.1421	8.752	6	0.0134626
IGKV14-126-1	0	0	0	0	0	0	0	0			IGKV14-126-1
IGKV14-126	0.419763	0.375826	0.462	0.470903	0.212734	0.201897	0.181274	0.188002			IGKV14-126	Yes	4.90701e-05	0.4321	0.196	0.2361	0.02294	10.29	6	0.00557851
IGKV17-127	0.154395	0.127296	0.145676	0.138247	0.0861065	0.0550627	0.0843135	0.111092			IGKV17-127	No	0.00425157	0.1414	0.08414	0.05726	0.01282	4.467	6	0.312666
IGKV9-128	0.0578983	0.0303085	0.0624324	0.0691234	0.0506509	0.0458856	0.0421567	0.0512733			IGKV9-128	No	0.429466	0.05494	0.04749	0.007449	0.008794	0.847	6	0.999987
IGKV9-129	0.66583	0.678911	0.786648	0.734436	0.60781	0.440502	0.501665	0.487096			IGKV9-129	No	0.00364357	0.7165	0.5093	0.2072	0.04492	4.613	6	0.277379
IGKV14-130	0.336936	0.233376	0.222675	0.234012	0.118185	0.0978893	0.101176	0.0868797			IGKV14-130	No	0.00133534	0.2567	0.101	0.1557	0.02763	5.637	6	0.126249
IGKV1-131	0	0	0	0	0	0	0	0			IGKV1-131
IGKV1-132	0.188169	0.157604	0.208108	0.211691	0.0354556	0.0305904	0.0295097	0.0683644			IGKV1-132	Yes	6.74023e-05	0.1914	0.04098	0.1504	0.01545	9.737	6	0.00758778
IGKV1-133	0.714079	0.600109	0.378756	0.574588	0.202603	0.12848	0.18549	0.205093			IGKV1-133	No	0.00170436	0.5669	0.1804	0.3865	0.07191	5.375	6	0.156825
IGKV17-134	0	0	0	0	0	0	0	0			IGKV17-134
IGKV14-134-1	0	0	0	0	0	0	0	0			IGKV14-134-1
IGKV1-135	6.56181	7.171	7.17972	7.12835	8.2105	7.58642	7.2088	8.37464			IGKV1-135	No	0.0360219	7.01	7.845	-0.8349	0.3103	2.691	6	0.907877
IGKV1-136	0	0	0	0	0	0	0	0			IGKV1-136
IGKV2-137	0.0578983	0.0545554	0.0624324	0.0691234	0.101302	0.0489446	0.0421567	0.0769099			IGKV2-137	No	0.666253	0.061	0.06733	-0.006326	0.01395	0.4533	6	0.999996

## Sheet: Fig. 2e
Figure 2e
Loop length (bp)
	Wapl+/+ Pre-B	WaplDP1,2/DP1,2 Pre-B
	180000	300000
	310000	180000
	120000	130000
	175000	190000
	420000	420000
	130000	135000
	210000	210000
	525000	520000
	70000	70000
	310000	310000
	225000	220000
	225000	225000
	300000	275000
	420000	420000
	300000	300000
	200000	205000
	3625000	3625000
	70000	70000
	35000	35000
	300000	300000
	400000	400000
	230000	225000
	100000	100000
	120000	120000
	45000	45000
	325000	340000
	760000	760000
	80000	80000
	1075000	1070000
	730000	725000
	465000	460000
	170000	170000
	250000	250000
	450000	450000
	400000	400000
	200000	195000
	175000	190000
	400000	400000
	130000	130000
	575000	575000
	180000	350000
	350000	175000
	625000	625000
	530000	545000
	375000	400000
	130000	125000
	450000	445000
	275000	500000
	490000	270000
	250000	250000
	210000	210000
	400000	525000
	525000	400000
	400000	400000
	175000	180000
	225000	250000
	350000	350000
	1250000	1250000
	1450000	1450000
	415000	425000
	190000	190000
	450000	450000
	200000	180000
	120000	120000
	2025000	1850000
	650000	2050000
	350000	660000
	275000	350000
	270000	285000
	150000	265000
	80000	150000
	175000	80000
	470000	185000
	265000	460000
	330000	260000
	680000	330000
	290000	675000
	500000	290000
	250000	495000
	160000	240000
	330000	350000
	80000	170000
	1075000	80000
	755000	1075000
	710000	750000
	275000	270000
	240000	240000
	700000	725000
	750000	725000
	140000	140000
	170000	155000
	560000	555000
	50000	50000
	460000	450000
	350000	350000
	350000	350000
	220000	160000
	150000	230000
	280000	280000
	135000	135000
	70000	75000
	550000	525000
	155000	160000
	3250000	3225000
	405000	370000
	120000	400000
	625000	120000
	70000	650000
	210000	70000
	90000	220000
	250000	90000
	110000	250000
	210000	110000
	350000	205000
	230000	355000
	230000	230000
	130000	230000
	110000	130000
	370000	110000
	140000	370000
	110000	140000
	110000	105000
	65000	115000
	95000	65000
	625000	90000
	290000	625000
	630000	290000
	425000	625000
	175000	430000
	375000	175000
	250000	390000
	480000	250000
	775000	475000
	475000	775000
	350000	475000
	40000	350000
	300000	40000
	300000	300000
	1725000	310000
	425000	1750000
	380000	420000
	130000	130000
	160000	150000
	300000	300000
	340000	340000
	480000	480000
	325000	350000
	370000	380000
	475000	475000
	340000	525000
	500000	340000
	375000	400000
	700000	700000
	600000	600000
	460000	410000
	400000	460000
	195000	400000
	640000	190000
	725000	640000
	510000	725000
	145000	150000
	310000	505000
	240000	310000
	325000	230000
	160000	325000
	240000	170000
	125000	240000
	60000	135000
	75000	65000
	65000	75000
	55000	70000
	130000	55000
	100000	140000
	825000	90000
	175000	825000
	150000	175000
	100000	150000
	570000	100000
	475000	570000
	70000	475000
	200000	65000
	125000	200000
	125000	130000
	80000	120000
	570000	80000
	250000	575000
	325000	245000
	200000	200000
	250000	340000
	120000	275000
	140000	110000
	400000	400000
	600000	140000
	400000	600000
	120000	390000
	925000	120000
	1650000	910000
	325000	1630000
	340000	325000
	515000	520000
	105000	330000
	210000	100000
	120000	210000
	110000	120000
	70000	110000
	70000	70000
	230000	75000
	130000	230000
	150000	130000
	285000	150000
	95000	275000
	120000	100000
	165000	115000
	450000	160000
	120000	430000
	150000	130000
	110000	150000
	100000	110000
	400000	100000
	430000	400000
	2475000	430000
	200000	2480000
	125000	210000
	65000	125000
	460000	70000
	170000	180000
	100000	460000
	200000	90000
	150000	200000
	360000	150000
	375000	350000
	390000	400000
	330000	395000
	70000	330000
	90000	70000
	280000	90000
	140000	270000
	175000	140000
	270000	280000
	100000	175000
	2950000	100000
	1700000	1825000
	1810000	2925000
	1255000	1260000
	120000	1675000
	450000	120000
	205000	450000
	925000	200000
	1625000	900000
	260000	1625000
	180000	270000
	875000	175000
	710000	750000
	460000	900000
	210000	465000
	100000	220000
	230000	240000
	105800000	90000
	50860000	105790000
	370000	50860000
	280000	375000
	480000	280000
	130000	475000
	140000	140000
	700000	140000
	425000	725000
	150000	450000
	260000	140000
	160000	270000
	325000	160000
	270000	310000
	50000	250000
	110000	50000
	70000	110000
	240000	70000
	70000	230000
	210000	70000
	610000	210000
	600000	610000
	35000	600000
	425000	35000
	35000	450000
	225000	35000
	300000	230000
	200000	300000
	95000	210000
	175000	95000
	120000	170000
	70000	120000
	1075000	70000
	80000	1075000
	930000	80000
	290000	930000
	200000	300000
	720000	200000
	100000	725000
	475000	90000
	325000	480000
	200000	320000
	560000	195000
	50000	550000
	1050000	50000
	1150000	1050000
	1280000	1340000
	930000	1150000
	200000	930000
	375000	400000
	550000	200000
	70000	525000
	175000	70000
	175000	175000
	175000	190000
	160000	175000
	335000	155000
	250000	340000
	75000	225000
	110000	75000
	140000	140000
	60000	110000
	120000	60000
	60000	130000
	1425000	60000
	175000	1425000
	430000	170000
	65000	425000
	150000	70000
	425000	150000
	185000	400000
	35000	170000
	1350000	35000
	270000	1350000
	90000	265000
	45000	85000
	95000	45000
	1675000	100000
	140000	1675000
	54920000	145000
	160000	54920000
	90000	90000
	230000	150000
	165000	230000
	70000	160000
	100000	70000
	600000	100000
	50000	610000
	120000	50000
	300000	120000
	185000	300000
	225000	185000
	280000	225000
	1325000	280000
	450000	1350000
	425000	450000
	215000	425000
	520000	220000
	185000	520000
	240000	255000
	90000	195000
	240000	90000
	230000	245000
	115000	220000
	350000	110000
	100000	350000
	550000	100000
	340000	550000
	200000	340000
	180000	180000
	260000	170000
	125000	270000
	1100000	120000
	300000	1100000
	125000	300000
	380000	400000
	1750000	125000
	520000	1750000
	290000	520000
	210000	285000
	975000	215000
	300000	975000
	300000	310000
	1000000	300000
	240000	1000000
	125000	225000
	75000	125000
	200000	80000
	600000	625000
	375000	375000
	120000	190000
	410000	120000
	130000	400000
	250000	130000
	430000	400000
	50000	250000
	250000	55000
	180000	260000
	330000	190000
	240000	330000
	130000	225000
	400000	120000
	200000	425000
	190000	200000
	205000	200000
	150000	220000
	60000	155000
	200000	60000
	100000	200000
	35000	110000
	340000	350000
	90000	35000
	130000	90000
	110000	140000
	185000	110000
	170000	180000
	990000	165000
	80000	975000
	220000	75000
	110000	220000
	175000	100000
	400000	175000
	260000	390000
	150000	250000
	100000	150000
	200000	100000
	140000	210000
	50000	130000
	70000	50000
	200000	75000
	300000	190000
	820000	300000
	185000	825000
	270000	180000
	340000	270000
	200000	325000
	390000	220000
	300000	375000
	925000	320000
	120000	950000
	125000	110000
	360000	120000
	140000	360000
	140000	135000
	70000	130000
	200000	75000
	150000	190000
	220000	155000
	400000	230000
	540000	400000
	360000	530000
	150000	390000
	320000	330000
	100000	160000
	480000	100000
	400000	480000
	85000	420000
	375000	85000
	190000	350000
	300000	190000
	105000	310000
	1040000	105000
	230000	1040000
	900000	900000
	135000	240000
	660000	135000
	620000	620000
	70000	70000
	200000	210000
	625000	625000
	600000	575000
	190000	180000
	80000	80000
	350000	325000
	475000	475000
	205000	210000
	240000	220000
	875000	875000
	525000	525000
	395000	390000
	120000	120000
	120000	125000
	60000	65000
	35000	35000
	250000	240000
	110000	105000
	35000	35000
	60000	60000
	150000	150000
	370000	350000
	120000	120000
	925000	925000
	170000	170000
	220000	230000
	775000	770000
	130000	140000
	300000	310000
	265000	270000
	80000	85000
	75000	75000
	480000	400000
	375000	475000
	150000	155000
	360000	150000
	150000	350000
	420000	420000
	350000	365000
	70000	75000
	150000	150000
	480000	500000
	400000	430000
	110000	100000
	230000	250000
	50000	50000
	90000	90000
	380000	390000
	200000	190000
	365000	340000
	185000	185000
	860000	860000
	225000	150000
	145000	220000
	520000	525000
	790000	775000
	175000	170000
	855000	860000
	520000	510000
	1000000	990000
	715000	320000
	320000	690000
	570000	175000
	175000	550000
	90000	90000
	240000	225000
	200000	200000
	425000	425000
	250000	240000
	525000	525000
	130000	120000
	800000	750000
	980000	980000
	325000	325000
	110000	110000
	200000	200000
	110000	110000
	550000	550000
	425000	425000
	190000	190000
	425000	425000
	280000	280000
	175000	175000
	175000	170000
	260000	260000
	240000	240000
	60000	55000
	1800000	1800000
	525000	510000
	420000	400000
	125000	125000
	425000	450000
	730000	730000
	1370000	1365000
	570000	650000
	660000	560000
	85000	90000
	220000	225000
	570000	570000
	3700000	3700000
	70000	70000
	300000	325000
	225000	250000
	375000	400000
	1150000	1650000
	1650000	1150000
	50000	50000
	180000	180000
	135000	150000
	475000	470000
	270000	300000
	150000	150000
	475000	475000
	220000	220000
	330000	325000
	325000	300000
	125000	125000
	415000	420000
	675000	675000
	300000	325000
	490000	490000
	450000	450000
	310000	280000
	1450000	1425000
	1050000	1060000
	60000	60000
	390000	400000
	525000	550000
	325000	325000
	130000	130000
	100000	100000
	800000	670000
	670000	780000
	175000	175000
	100000	100000
	785000	785000
	575000	550000
	190000	200000
	130000	125000
	200000	200000
	420000	420000
	160000	170000
	120000	115000
	175000	180000
	110000	120000
	225000	225000
	80000	85000
	320000	320000
	135000	145000
	200000	220000
	140000	140000
	240000	250000
	100000	100000
	110000	115000
	120000	110000
	1390000	1525000
	1825000	1380000
	600000	1825000
	6300000	600000
	870000	6300000
	375000	875000
	475000	375000
	125000	475000
	175000	130000
	925000	180000
	70000	925000
	200000	65000
	300000	200000
	500000	300000
	160000	500000
	150000	155000
	825000	150000
	310000	830000
	250000	800000
	80000	310000
	450000	250000
	305000	80000
	875000	450000
	1030000	300000
	575000	1030000
	450000	860000
	290000	575000
	725000	450000
	475000	275000
	200000	700000
	50000	475000
	45000	180000
	360000	50000
	300000	45000
	925000	375000
	1500000	300000
	80000	920000
	50000	1475000
	760000	80000
	475000	50000
	275000	750000
	590000	500000
	230000	275000
	630000	590000
	825000	225000
	2270000	625000
	2360000	825000
	550000	550000
	860000	780000
	50000	860000
	320000	2575000
	1925000	2355000
	90000	2255000
	1420000	50000
	1500000	310000
	1650000	1825000
	1550000	95000
	1700000	1500000
	1370000	1410000
	170000	1500000
	90000	1700000
	200000	170000
	120000	85000
	200000	180000
	4275000	120000
	890000	180000
	230000	4300000
	1080000	4520000
	725000	880000
	875000	230000
	610000	86800000
	170000	1075000
	160000	725000
	250000	625000
	475000	870000
	100000	170000
	155000	240000
	210000	150000
	900000	475000
	250000	110000
	1300000	145000
	1050000	210000
	230000	875000
	340000	1290000
	530000	250000
	50000	1040000
	240000	340000
	500000	230000
	270000	530000
	1150000	50000
	575000	225000
	390000	500000
	250000	270000
	400000	1150000
	575000	575000
	450000	390000
	325000	250000
	490000	550000
	350000	390000
	1810000	450000
	450000	310000
	105000	490000
	350000	350000
	510000	1810000
	125000	450000
	55000	105000
	1220000	525000
	650000	360000
	480000	135000
	220000	50000
	825000	1225000
	410000	675000
	375000	475000
	50000	220000
	730000	825000
	350000	385000
	275000	50000
	240000	750000
	130000	350000
	120000	270000
	195000	240000
	260000	130000
	110000	210000
	230000	120000
	400000	275000
	250000	110000
	675000	225000
	1100000	400000
	300000	250000
	410000	675000
	280000	1100000
	275000	300000
	60000	430000
	125000	270000
	975000	275000
	520000	60000
	130000	930000
	365000	120000
	50000	510000
	170000	130000
	260000	365000
	100000	175000
	325000	50000
	200000	260000
	175000	90000
	215000	325000
	60000	210000
	650000	175000
	325000	220000
	500000	60000
	900000	650000
	300000	325000
	1700000	500000
	525000	900000
	460000	330000
	525000	1725000
	225000	525000
	1175000	450000
	100000	570000
	530000	220000
	325000	1175000
	700000	100000
	80000	530000
	280000	330000
	660000	500000
	170000	770000
	400000	80000
	160000	280000
	160000	660000
	700000	170000
	450000	400000
	225000	150000
	100000	160000
	375000	705000
	420000	450000
	250000	230000
	200000	100000
	50000	375000
	520000	425000
	470000	250000
	1100000	190000
	300000	50000
	775000	520000
	425000	470000
	375000	1100000
	150000	320000
	250000	775000
	160000	410000
	140000	375000
	50000	150000
	650000	275000
	350000	170000
	850000	130000
	550000	50000
	775000	675000
	130000	350000
	380000	850000
	400000	575000
	230000	775000
	55000	120000
	110000	370000
	610000	240000
	720000	400000
	1425000	50000
	975000	100000
	1075000	610000
	1200000	700000
	225000	1440000
	320000	1075000
	85000	1200000
	300000	215000
	120000	330000
	50000	85000
	425000	325000
	130000	125000
	115000	50000
	250000	440000
	350000	130000
	450000	110000
	60000	225000
	90000	450000
	325000	325000
	250000	60000
	150000	90000
	100000	320000
	50000	250000
	60000	160000
	175000	100000
	100000	45000
	125000	60000
	950000	160000
	625000	110000
	120000	130000
	265000	950000
	290000	625000
	140000	125000
	140000	260000
	130000	290000
	400000	140000
	80000	140000
	80000	130000
	425000	400000
	200000	80000
	230000	80000
	415000	450000
	175000	190000
	320000	250000
	500000	415000
	160000	170000
	675000	290000
	875000	500000
	200000	170000
	330000	680000
	85000	880000
	200000	200000
	250000	350000
	130000	85000
	225000	190000
	50000	250000
	160000	130000
	810000	225000
	625000	50000
	725000	160000
	4625000	800000
	225000	650000
	140000	725000
	215000	4625000
	50000	230000
	450000	150000
	550000	215000
	70000	45000
	875000	450000
	1500000	550000
	730000	75000
	125000	1600000
	375000	875000
	670000	1500000
	300000	700000
	850000	125000
	530000	375000
	370000	675000
	120000	300000
	85375000	850000
	1130000	530000
	450000	380000
	180000	350000
	280000	120000
	1525000	1130000
	2475000	450000
	80000	180000
	3800000	275000
	50000	1525000
	750000	2450000
	675000	85000
	125000	3775000
	70000	50000
	640000	750000
	70000	120000
	60000	70000
	50000	635000
	190000	75000
	350000	55000
	560000	625000
	120000	50000
	420000	185000
	210000	340000
	125000	560000
	625000	110000
	325000	410000
	450000	200000
	100000	130000
	825000	625000
	270000	325000
	175000	440000
	725000	100000
	300000	825000
	550000	270000
	70000	170000
	250000	300000
	300000	700000
	130000	550000
	270000	70000
	130000	260000
	400000	310000
	1620000	275000
	150000	130000
	340000	140000
	190000	400000
	400000	1610000
	200000	150000
	210000	320000
	170000	190000
	180000	400000
	475000	210000
	1125000	200000
	270000	170000
	880000	170000
	200000	475000
	950000	1125000
	195000	280000
	310000	870000
	1100000	200000
	150000	950000
	1025000	200000
	130000	310000
	675000	150000
	550000	1025000
	350000	130000
	360000	680000
	190000	570000
	440000	325000
	250000	350000
	740000	190000
	470000	440000
	420000	750000
	380000	240000
	110000	485000
	250000	420000
	290000	110000
	340000	250000
	1450000	280000
	475000	340000
	250000	1450000
	1325000	475000
	175000	260000
	2575000	1325000
	200000	180000
	1750000	2500000
	840000	2575000
	1630000	200000
	1670000	850000
	450000	1620000
	430000	490000
	225000	450000
	525000	430000
	1325000	225000
	200000	525000
	260000	1325000
	100000	200000
	325000	260000
	825000	100000
	475000	320000
	115000	825000
	250000	470000
	60000	115000
	35000	230000
	160000	60000
	600000	35000
	850000	150000
	120000	850000
	180000	600000
	125000	110000
	230000	180000
	420000	120000
	60000	225000
	125000	420000
	125000	60000
	70000	125000
	90000	120000
	60000	70000
	3825000	95000
	230000	60000
	775000	210000
	520000	3800000
	340000	790000
	80000	560000
	60000	500000
	260000	350000
	100000	80000
	330000	60000
	240000	250000
	130000	90000
	210000	325000
	75000	225000
	140000	130000
	100000	70000
	875000	150000
	380000	100000
	250000	375000
	1075000	850000
	140000	275000
	450000	1075000
	275000	140000
	150000	450000
	375000	275000
	500000	140000
	325000	375000
	420000	525000
	130000	325000
	340000	420000
	200000	125000
	250000	350000
	65000	200000
	135000	250000
	55000	140000
	120000	65000
	80000	50000
	120000	110000
	235000	75000
	100000	240000
	280000	120000
	210000	100000
	540000	290000
	130000	220000
	60000	550000
	300000	140000
	350000	60000
	50000	300000
	60000	350000
	275000	50000
	170000	60000
	85000	275000
	260000	160000
	60000	85000
	90000	260000
	120000	60000
	250000	90000
	500000	115000
	110000	235000
	240000	500000
	80000	110000
	170000	240000
	350000	75000
	1390000	170000
	900000	340000
	1085000	1390000
	1285000	900000
	1190000	1080000
	190000	1280000
	575000	190000
	325000	575000
	500000	325000
	60000	500000
	260000	65000
	140000	250000
	825000	145000
	380000	820000
	475000	480000
	90000	380000
	260000	100000
	460000	450000
	180000	250000
	185000	175000
	100000	110000
	340000	170000
	50000	340000
	130000	50000
	280000	130000
	120000	290000
	150000	120000
	85000	150000
	550000	85000
	325000	350000
	140000	550000
	1050000	130000
	1325000	1050000
	785000	1350000
	475000	785000
	200000	200000
	150000	160000
	175000	180000
	475000	460000
	220000	500000
	325000	230000
	300000	330000
	175000	310000
	120000	175000
	220000	130000
	440000	220000
	260000	440000
	270000	275000
	300000	280000
	870000	300000
	110000	870000
	1520000	110000
	1625000	1625000
	340000	340000
	155000	325000
	310000	95000
	90000	150000
	350000	210000
	170000	50000
	210000	160000
	50000	140000
	140000	125000
	125000	600000
	600000	175000
	180000	270000
	260000	250000
	250000	100000
	100000	185000
	180000	175000
	180000	250000
	260000	160000
	175000	60000
	60000	410000
	405000	340000
	320000	280000
	280000	200000
	200000	525000
	525000	350000
	350000	885000
	890000	575000
	550000	445000
	440000	625000
	600000	290000
	300000	100000
	100000	110000
	120000	200000
	200000	1475000
	1500000	330000
	350000	170000
	170000	110000
	320000	400000
	110000	280000
	390000	850000
	275000	1825000
	825000	250000
	1800000	350000
	250000	250000
	355000	16970000
	250000	270000
	16970000	550000
	270000	60000
	550000	125000
	55000	225000
	130000	100000
	220000	70000
	95000	115000
	70000	420000
	115000	175000
	175000	50000
	420000	330000
	55000	140000
	330000	60000
	140000	65000
	60000	90000
	65000	95000
	90000	140000
	100000	50000
	150000	50000
	50000	960000
	975000	200000
	50000	120000
	130000	100000
	210000	250000
	110000	140000
	250000	90000
	140000	50000
	85000	36900000
	50000	335000
	36900000	160000
	340000	145000
	160000	390000
	150000	45000
	390000	140000
	50000	45000
	140000	65000
	45000	45000
	65000	3620000
	45000	410000
	3620000	300000
	430000	31330000
	300000	450000
	31330000	195000
	450000	340000
	190000	95000
	340000	425000
	95000	170000
	425000	250000
	170000	105000
	250000	925000
	105000	325000
	920000	50000
	300000	675000
	50000	100000
	680000	180000
	100000	55000
	180000	175000
	60000	625000
	190000	870000
	630000	270000
	860000	550000
	830000	100000
	270000	130000
	500000	210000
	100000	475000
	130000	310000
	220000	220000
	475000	125000
	290000	195000
	230000	50000
	200000	340000
	130000	170000
	50000	125000
	170000	100000
	335000	85000
	120000	120000
	90000	175000
	90000	500000
	120000	350000
	175000	225000
	500000	220000
	350000	130000
	220000	160000
	225000	100000
	140000	300000
	170000	1225000
	100000	200000
	320000	1125000
	1225000	875000
	1125000	1025000
	210000	90000
	875000	445000
	1025000	580000
	100000	400000
	440000	400000
	580000	350000
	400000	525000
	425000	170000
	175000	350000
	350000	140000
	525000	500000
	325000	275000
	525000	90000
	140000	1675000
	275000	225000
	90000	90000
	1675000	300000
	100000	800000
	225000	1125000
	300000	1225000
	800000	120000
	1225000	400000
	110000	280000
	400000	960000
	290000	675000
	950000	340000
	650000	120000
	335000	525000
	110000	210000
	525000	250000
	220000	315000
	320000	230000
	225000	260000
	250000	375000
	380000	110000
	250000	1325000
	100000	340000
	1325000	175000
	340000	800000
	175000	200000
	800000	975000
	200000	1325000
	975000	1375000
	1320000	180000
	1375000	55000
	180000	240000
	50000	275000
	260000	225000
	250000	275000
	230000	200000
	275000	1510000
	180000	1190000
	1400000	150000
	1075000	130000
	150000	900000
	130000	450000
	875000	175000
	475000	120000
	175000	350000
	120000	110000
	350000	50000
	120000	350000
	50000	225000
	370000	95000
	240000	450000
	90000	180000
	475000	150000
	200000	890000
	155000	525000
	890000	1750000
	525000	450000
	1750000	450000
	425000	230000
	450000	135000
	230000	145000
	130000	2430000
	145000	825000
	825000	2215000
	2215000	725000
	725000	405000
	390000	210000
	210000	140000
	140000	85000
	85000	400000
	400000	350000
	350000	130000
	130000	500000
	475000	575000
	575000	340000
	330000	200000
	200000	400000
	375000	575000
	575000	110000
	100000	50000
	50000	60000
	60000	195000
	195000	130000
	125000	170000
	160000	200000
	190000	375000
	390000	430000
	420000	290000
	300000	750000
	750000	225000
	250000	500000
	525000	190000
	190000	400000
	240000	235000
	410000	120000
	120000	115000
	110000	110000
	105000	780000
	775000	175000
	850000	325000
	175000	100000
	325000	1920000
	100000	725000
	1920000	625000
	725000	190000
	625000	775000
	180000	175000
	775000	140000
	165000	350000
	140000	100000
	375000	120000
	90000	360000
	130000	685000
	360000	100000
	680000	325000
	325000	130000
	100000	1150000
	130000	115000
	1150000	175000
	110000	450000
	180000	240000
	450000	165000
	375000	375000
	240000	120000
	150000	975000
	130000	525000
	975000	90000
	525000	650000
	100000	220000
	650000	1475000
	220000	95000
	1500000	250000
	95000	400000
	250000	225000
	400000	160000
	225000	140000
	150000	240000
	150000	145000
	260000	200000
	145000	175000
	190000	290000
	170000	170000
	280000	400000
	160000	245000
	400000	95000
	245000	100000
	100000	160000
	100000	350000
	160000	220000
	375000	1050000
	225000	1625000
	1075000	300000
	1625000	525000
	300000	1450000
	540000	250000
	1430000	1325000
	230000	530000
	1325000	400000
	525000	75000
	400000	240000
	80000	175000
	230000	550000
	180000	550000
	525000	165000
	570000	100000
	165000	375000
	490000	475000
	100000	300000
	375000	80000
	300000	695000
	75000	200000
	700000	300000
	450000	450000
	200000	220000
	300000	710000
	225000	180000
	700000	650000
	175000	515000
	650000	100000
	515000	125000
	100000	250000
	130000	375000
	225000	100000
	350000	925000
	90000	230000
	925000	325000
	240000	90000
	325000	1090000
	90000	250000
	1100000	130000
	250000	455000
	125000	280000
	450000	140000
	275000	90000
	140000	500000
	95000	650000
	500000	110000
	650000	70000
	110000	60000
	70000	95000
	60000	675000
	90000	150000
	160000	475000
	675000	105000
	450000	50000
	100000	600000
	50000	50000
	600000	100000
	50000	45000
	110000	300000
	45000	330000
	300000	530000
	320000	210000
	525000	115000
	200000	375000
	110000	200000
	350000	400000
	200000	230000
	225000	105000
	400000	45000
	115000	60000
	45000	125000
	60000	220000
	120000	50000
	210000	400000
	50000	550000
	400000	350000
	550000	125000
	350000	300000
	120000	1450000
	300000	1450000
	1425000	1125000
	1550000	1175000
	1450000	310000
	1150000	130000
	1170000	475000
	140000	160000
	325000	400000
	475000	100000
	160000	300000
	395000	700000
	95000	880000
	290000	100000
	700000	80000
	875000	375000
	110000	135000
	80000	210000
	375000	120000
	150000	850000
	210000	1000000
	110000	260000
	850000	85000
	1000000	290000
	260000	80000
	85000	190000
	290000	750000
	80000	200000
	190000	545000
	760000	675000
	200000	340000
	550000	275000
	350000	530000
	675000	90000
	550000	450000
	95000	140000
	290000	110000
	450000	325000
	150000	125000
	110000	275000
	325000	170000
	125000	925000
	300000	550000
	170000	280000
	925000	575000
	550000	700000
	280000	350000
	570000	120000
	700000	550000
	350000	245000
	115000	120000
	550000	160000
	245000	120000
	120000	50000
	160000	200000
	115000	90000
	50000	85000
	200000	180000
	90000	350000
	90000	700000
	180000	860000
	350000	525000
	700000	425000
	850000	275000
	550000	100000
	400000	520000
	275000	680000
	90000	280000
	525000	195000
	675000	375000
	280000	150000
	190000	330000
	350000	155000
	150000	325000
	330000	425000
	150000	125000
	130000	250000
	320000	110000
	420000	310000
	250000	400000
	110000	180000
	300000	300000
	175000	180000
	400000	100000
	300000	775000
	200000	575000
	100000	225000
	780000	1350000
	600000	140000
	225000	190000
	1350000	460000
	140000	550000
	175000	215000
	460000	540000
	550000	175000
	220000	50000
	575000	65000
	170000	250000
	50000	250000
	70000	140000
	250000	60000
	250000	105000
	140000	80000
	60000	130000
	110000	150000
	85000	250000
	130000	105000
	150000	280000
	250000	175000
	100000	60000
	280000	280000
	175000	120000
	60000	230000
	285000	100000
	120000	310000
	230000	290000
	90000	160000
	310000	90000
	285000	230000
	160000	300000
	90000	300000
	250000	110000
	310000	220000
	300000	90000
	115000	120000
	90000	470000
	215000	325000
	125000	90000
	475000	180000
	325000	150000
	100000	100000
	190000	70000
	140000	35000
	90000	210000
	70000	330000
	35000	100000
	325000	380000
	210000	180000
	100000	210000
	380000	280000
	180000	70000
	210000	260000
	275000	155000
	70000	70000
	260000	365000
	150000	590000
	75000	340000
	355000	175000
	350000	160000
	590000	125000
	175000	230000
	155000	130000
	130000	370000
	210000	175000
	140000	300000
	375000	350000
	175000	170000
	300000	260000
	350000	110000
	175000	375000
	250000	100000
	110000	160000
	375000	475000
	100000	155000
	150000	50000
	500000	102420000
	150000	200000
	50000	210000
	102420000	230000
	200000	300000
	220000	350000
	220000	525000
	290000	360000
	350000	175000
	350000	100000
	500000	55000
	175000	450000
	100000	45000
	60000	375000
	450000	200000
	45000	60000
	410000	380000
	200000	255000
	60000	200000
	380000	420000
	255000	175000
	205000	570000
	400000	230000
	175000	70000
	550000	70000
	225000	110000
	65000	175000
	70000	360000
	110000	1400000
	185000	1100000
	360000	890000
	1375000	825000
	1100000	390000
	875000	370000
	400000	525000
	820000	1150000
	370000	1525000
	525000	1625000
	1125000	350000
	1525000	320000
	1600000	350000
	350000	275000
	315000	180000
	350000	875000
	275000	740000
	175000	195000
	875000	960000
	725000	275000
	190000	100000
	950000	2200000
	100000	200000
	275000	425000
	2175000	150000
	425000	270000
	190000	220000
	150000	50000
	260000	550000
	230000	250000
	50000	875000
	550000	450000
	250000	350000
	450000	160000
	900000	2400000
	350000	870000
	150000	550000
	2375000	300000
	875000	125000
	550000	70000
	320000	400000
	125000	250000
	75000	300000
	400000	1075000
	260000	50000
	325000	125000
	1025000	1350000
	45000	1250000
	120000	100000
	1340000	60000
	90000	850000
	60000	190000
	800000	160000
	190000	130000
	160000	275000
	135000	60000
	250000	250000
	65000	24000000
	225000	300000
	24000000	230000
	300000	575000
	250000	850000
	600000	490000
	850000	325000
	490000	310000
	325000	300000
	320000	100000
	300000	200000
	100000	300000
	190000	780000
	300000	275000
	780000	100000
	270000	460000
	90000	185000
	460000	110000
	185000	230000
	120000	165000
	230000	125000
	170000	400000
	125000	220000
	400000	35000
	220000	225000
	35000	100000
	250000	60000
	100000	320000
	60000	390000
	300000	425000
	390000	350000
	410000	425000
	350000	190000
	195000	180000
	420000	325000
	200000	150000
	325000	170000
	150000	190000
	175000	350000
	180000	210000
	325000	125000
	210000	320000
	125000	1725000
	320000	380000
	1700000	225000
	380000	105000
	225000	225000
	110000	850000
	850000	600000
	240000	475000
	600000	350000
	500000	2100000
	350000	330000
	2100000	375000
	325000	180000
	375000	70000
	175000	275000
	70000	475000
	275000	850000
	475000	400000
	825000	500000
	425000	325000
	500000	225000
	325000	100000
	240000	125000
	100000	575000
	120000	575000
	550000	330000
	575000	275000
	320000	475000
	250000	675000
	475000	300000
	675000	80000
	275000	900000
	80000	700000
	875000	220000
	700000	325000
	220000	300000
	325000	600000
	275000	50000
	600000	135000
	50000	575000
	135000	190000
	580000	380000
	200000	35000
	380000	80000
	35000	350000
	80000	130000
	380000	200000
	130000	1075000
	200000	225000
	1075000	450000
	250000	375000
	440000	700000
	375000	125000
	750000	120000
	125000	420000
	125000	730000
	425000	1225000
	700000	495000
	1200000	710000
	710000	580000
	580000	100000
	490000	50000
	100000	300000
	50000	420000
	300000	570000
	420000	130000
	575000	320000
	120000	175000
	320000	60000
	170000	280000
	65000	280000
	280000	175000
	290000	40000
	175000	130000
	40000	1025000
	130000	575000
	1025000	1200000
	1225000	1975000
	550000	450000
	1150000	125000
	1950000	325000
	425000	1000000
	130000	925000
	300000	210000
	1000000	700000
	1020000	130000
	925000	350000
	220000	90000
	700000	675000
	130000	225000
	325000	300000
	90000	150000
	660000	625000
	220000	850000
	300000	240000
	150000	150000
	625000	2050000
	850000	170000
	240000	700000
	140000	90000
	2050000	135000
	175000	190000
	700000	200000
	90000	425000
	130000	475000
	200000	300000
	200000	440000
	425000	200000
	475000	260000
	330000	180000
	450000	80000
	200000	60000
	260000	80000
	170000	140000
	80000	350000
	55000	100000
	80000	290000
	135000	100000
	350000	50000
	300000	300000
	110000	250000
	100000	110000
	50000	190000
	305000	90000
	250000	100000
	230000	400000
	105000	250000
	200000	600000
	90000	240000
	100000	200000
	390000	300000
	250000	380000
	605000	775000
	235000	150000
	200000	160000
	400000	65000
	300000	170000
	760000	145000
	150000	350000
	160000	65000
	60000	115000
	170000	105000
	145000	240000
	325000	300000
	70000	200000
	110000	250000
	105000	100000
	240000	275000
	300000	230000
	200000	90000
	250000	70000
	100000	325000
	275000	155000
	220000	250000
	100000	200000
	65000	525000
	150000	170000
	310000	180000
	275000	45000
	200000	80000
	550000	50000
	170000	750000
	185000	800000
	50000	225000
	80000	105000
	50000	325000
	735000	100000
	800000	400000
	225000	140000
	115000	130000
	330000	90000
	110000	165000
	375000	45000
	150000	100000
	130000	70000
	90000	50000
	160000	55000
	45000	200000
	100000	140000
	70000	240000
	55000	155000
	50000	130000
	200000	95000
	140000	275000
	230000	155000
	170000	80000
	140000	165000
	95000	220000
	290000	70000
	155000	95000
[truncated: 3,592 more rows]

## Sheet: Fig. 3a
Figure 3a
Wapl Western blot									Relative Wapl expression
Representative Western blot (from 5 independent experiments)
								Relative Wapl expression	Pro-B						Pre-B
								n=	1	2	3	4	5	6	1	2	3	4	5	6
									0.542437	0.249199	0.244448	0.646797	0.603743	0.355659	1	1	1	1	0.984846	1.01515
								Column B	Pre-B
								vs.	vs.
								Column A	Pro-B
								Mann Whitney test
								P value	0.0022
								Exact or approximate P value?	Exact
								P value summary	**
								Significantly different (P < 0.05)?	Yes
								One- or two-tailed P value?	Two-tailed
								Sum of ranks in column A,B	21 , 57
								Mann-Whitney U	0
								Difference between medians
								Median of column A	0.449, n=6
								Median of column B	1, n=6
								Difference: Actual	0.551
								Difference: Hodges-Lehmann	0.551

## Sheet: Fig. 3e
Figure 3e
Loop length (bp)
	Wapl+/+ Pre-B	Wapl+/+ Pro-B
	180000	175000
	310000	300000
	120000	110000
	175000	180000
	600000	600000
	420000	460000
	130000	420000
	875000	130000
	525000	880000
	700000	795000
	310000	525000
	225000	700000
	80000	310000
	300000	220000
	420000	80000
	300000	275000
	200000	425000
	70000	190000
	525000	290000
	230000	70000
	325000	525000
	1300000	250000
	760000	350000
	80000	1240000
	1075000	1305000
	465000	755000
	650000	80000
	350000	1075000
	270000	480000
	170000	650000
	250000	350000
	450000	275000
	650000	170000
	200000	660000
	175000	250000
	400000	450000
	130000	200000
	575000	425000
	1050000	185000
	350000	130000
	180000	610000
	625000	585000
	530000	1020000
	450000	340000
	675000	190000
	350000	625000
	490000	530000
	225000	440000
	250000	680000
	875000	350000
	210000	480000
	525000	225000
	400000	250000
	175000	875000
	225000	215000
	350000	525000
	1250000	400000
	1450000	170000
	700000	240000
	450000	350000
	200000	1250000
	275000	1475000
	2025000	700000
	1075000	460000
	350000	190000
	60000	280000
	275000	1825000
	270000	2050000
	150000	1990000
	500000	65000
	175000	350000
	775000	1085000
	600000	285000
	470000	270000
	265000	140000
	680000	500000
	290000	170000
	325000	780000
	500000	600000
	160000	460000
	330000	250000
	80000	680000
	1075000	290000
	755000	330000
	710000	500000
	525000	335000
	825000	160000
	1825000	85000
	240000	1075000
	700000	680000
	580000	525000
	750000	875000
	450000	1825000
	170000	240000
	4600000	700000
	560000	550000
	120000	750000
	50000	450000
	110000	160000
	460000	4575000
	350000	560000
	220000	120000
	150000	50000
	125000	100000
	280000	450000
	135000	340000
	175000	160000
	225000	230000
	55000	125000
	125000	270000
	550000	135000
	155000	180000
	405000	225000
	650000	50000
	530000	120000
	425000	560000
	120000	575000
	625000	155000
	210000	400000
	90000	545000
	250000	675000
	250000	425000
	210000	120000
	425000	625000
	70000	210000
	350000	90000
	230000	250000
	230000	250000
	475000	205000
	140000	425000
	110000	65000
	110000	355000
	65000	230000
	975000	225000
	625000	470000
	625000	140000
	290000	105000
	630000	110000
	425000	60000
	500000	975000
	375000	675000
	1300000	675000
	480000	275000
	775000	670000
	475000	640000
	350000	690000
	300000	425000
	425000	480000
	300000	380000
	2275000	1300000
	1725000	475000
	725000	775000
	425000	450000
	380000	350000
	130000	300000
	300000	425000
	340000	300000
	925000	1750000
	480000	2300000
	370000	725000
	1800000	420000
	340000	130000
	500000	300000
	1450000	340000
	1800000	925000
	375000	485000
	700000	370000
	600000	525000
	460000	340000
	400000	1780000
	195000	1450000
	640000	1800000
	725000	400000
	1100000	690000
	510000	720000
	310000	600000
	240000	420000
	625000	450000
	325000	380000
	160000	195000
	240000	650000
	150000	725000
	60000	1125000
	200000	505000
	65000	320000
	250000	600000
	175000	220000
	570000	330000
	475000	165000
	70000	240000
	200000	60000
	125000	150000
	125000	200000
	500000	70000
	570000	225000
	250000	180000
	1175000	565000
	325000	470000
	200000	65000
	140000	205000
	400000	130000
	600000	120000
	400000	475000
	525000	560000
	925000	250000
	1650000	1170000
	325000	200000
	340000	340000
	950000	140000
	515000	415000
	105000	650000
	770000	390000
	210000	510000
	230000	910000
	120000	990000
	110000	1630000
	275000	330000
	80000	515000
	70000	930000
	230000	105000
	130000	330000
	150000	725000
	275000	200000
	285000	210000
	95000	120000
	120000	100000
	165000	275000
	450000	80000
	150000	70000
	230000	240000
	110000	130000
	400000	160000
	175000	250000
	750000	100000
	430000	270000
	2475000	120000
	1450000	160000
	775000	440000
	1025000	150000
	460000	230000
	170000	110000
	360000	410000
	375000	175000
	390000	450000
	740000	760000
	330000	2475000
	90000	2300000
	280000	775000
	270000	1325000
	2950000	1025000
	1700000	450000
	1810000	180000
	1255000	375000
	120000	390000
	450000	750000
	750000	375000
	525000	325000
	475000	100000
	260000	280000
	180000	265000
	875000	1250000
	460000	1795000
	230000	1680000
	65000	2930000
	370000	1675000
	280000	125000
	480000	450000
	130000	675000
	140000	700000
	700000	525000
	425000	475000
	260000	270000
	160000	165000
	325000	970000
	400000	875000
	270000	460000
	110000	230000
	190000	60000
	475000	375000
	240000	270000
	70000	460000
	210000	130000
	610000	140000
	975000	720000
	600000	450000
	35000	260000
	130000	170000
	425000	310000
	700000	440000
	290000	280000
	725000	105000
	225000	190000
	500000	475000
	330000	230000
	65000	70000
	300000	1000000
	200000	600000
	40000	205000
	70000	600000
	930000	35000
	290000	470000
	1500000	725000
	200000	130000
	720000	295000
	100000	730000
	1050000	230000
	1350000	500000
	475000	330000
	2675000	65000
	325000	310000
	575000	210000
	160000	40000
	825000	70000
	675000	940000
	560000	290000
	50000	1500000
	1050000	190000
	1150000	750000
	1280000	90000
	930000	1050000
	200000	475000
	375000	1300000
	550000	2650000
	175000	2525000
	175000	600000
	160000	320000
	85000	165000
	335000	825000
	225000	675000
	220000	560000
	140000	1375000
	145000	50000
	250000	1150000
	1425000	1275000
	175000	930000
	350000	1030000
	100000	400000
	65000	200000
	400000	570000
	150000	175000
	425000	180000
	175000	160000
	185000	85000
	3025000	320000
	270000	220000
	400000	215000
	95000	140000
	140000	140000
	54920000	1430000
	90000	250000
	230000	180000
	165000	350000
	100000	100000
	600000	70000
	50000	400000
	450000	150000
	120000	425000
	250000	175000
	185000	185000
	280000	3050000
	450000	270000
	425000	400000
	750000	95000
	215000	140000
	520000	54920000
	185000	220000
	240000	85000
	50000	165000
	240000	100000
	230000	610000
	140000	50000
	90000	450000
	550000	120000
	340000	250000
	200000	195000
	180000	280000
	260000	450000
	1100000	430000
	175000	750000
	550000	215000
	70000	200000
	35000	255000
	220000	510000
	325000	50000
	150000	240000
	575000	220000
	775000	140000
	625000	100000
	380000	335000
	2100000	540000
	1750000	195000
	290000	275000
	210000	180000
	300000	1110000
	100000	180000
	300000	550000
	1000000	70000
	110000	35000
	40000	220000
	450000	325000
	320000	155000
	240000	575000
	125000	775000
	150000	625000
	525000	2225000
	75000	370000
	600000	2100000
	375000	1750000
	410000	290000
	220000	220000
	430000	310000
	110000	100000
	250000	300000
	400000	1000000
	90000	110000
	330000	40000
	240000	420000
	130000	300000
	400000	225000
	650000	130000
	1075000	575000
	190000	150000
	205000	75000
	475000	600000
	150000	370000
	60000	405000
	200000	220000
	210000	475000
	340000	430000
	90000	120000
	185000	240000
	990000	430000
	220000	95000
	200000	350000
	400000	225000
	260000	125000
	150000	425000
	200000	675000
	525000	1100000
	140000	210000
	300000	190000
	925000	470000
	80000	160000
	250000	60000
	300000	210000
	820000	340000
	185000	90000
	475000	195000
	270000	175000
	340000	990000
	200000	220000
	390000	200000
	475000	400000
	300000	255000
	925000	165000
	120000	210000
	550000	525000
	360000	140000
	900000	300000
	140000	950000
	70000	80000
	55000	260000
	70000	300000
	450000	825000
	200000	190000
	150000	500000
	650000	250000
	220000	340000
	400000	215000
	540000	390000
	360000	360000
	320000	500000
	800000	300000
	480000	950000
	400000	120000
	375000	550000
	190000	370000
	300000	880000
	105000	145000
	1040000	70000
	230000	50000
	900000	75000
	135000	435000
	660000	200000
	620000	155000
	300000	225000
	200000	650000
	625000	390000
	600000	550000
	190000	365000
	80000	335000
	2675000	810000
	350000	425000
	475000	480000
	170000	340000
	240000	190000
	875000	290000
	525000	105000
	395000	1040000
	60000	900000
	250000	225000
	550000	130000
	35000	820000
	150000	660000
	370000	620000
	80000	590000
	55000	310000
	925000	200000
	220000	625000
	775000	605000
	130000	200000
	300000	80000
	265000	2675000
	80000	350000
	75000	460000
	480000	175000
	375000	250000
	150000	875000
	360000	520000
	220000	400000
	420000	65000
	350000	580000
	500000	250000
	70000	35000
	225000	135000
	450000	370000
	1475000	85000
	480000	50000
	400000	910000
	230000	230000
	575000	775000
	1050000	140000
	160000	270000
	1430000	260000
	200000	80000
	365000	80000
	860000	410000
	225000	490000
	1025000	350000
	145000	135000
	875000	225000
	520000	350000
	790000	420000
	350000	355000
	855000	500000
	520000	75000
	1000000	230000
	715000	450000
	570000	500000
	125000	1470000
	425000	420000
	90000	230000
	240000	975000
	200000	1075000
	425000	570000
	250000	150000
	240000	1400000
	130000	190000
	1825000	360000
	100000	860000
	1600000	930000
	260000	150000
	980000	240000
	325000	1040000
	110000	890000
	72800000	820000
	400000	520000
	550000	360000
	425000	550000
	190000	850000
	425000	1000000
	280000	560000
	175000	710000
	260000	125000
	100000	425000
	240000	90000
	60000	220000
	1800000	450000
	525000	180000
	420000	250000
	730000	125000
	1370000	225000
	1150000	1825000
	570000	100000
	660000	1700000
	475000	1600000
	570000	240000
	3700000	1050000
	375000	980000
	600000	325000
	1150000	115000
	1650000	72800000
	180000	400000
	135000	550000
	475000	450000
	50000	190000
	150000	280000
	80000	410000
	110000	175000
	475000	250000
	220000	100000
	330000	240000
	325000	60000
	415000	1800000
	300000	520000
	490000	425000
	450000	725000
	1450000	1370000
	1050000	1150000
	60000	550000
	390000	650000
	525000	570000
	100000	450000
	800000	3700000
	670000	400000
	550000	625000
	420000	1150000
	175000	1580000
	100000	1640000
	1050000	1250000
	785000	185000
	250000	125000
	525000	475000
	575000	55000
	130000	155000
	200000	75000
	420000	100000
	160000	480000
	1200000	360000
	675000	330000
	175000	225000
	80000	320000
	120000	420000
	320000	320000
	135000	490000
	240000	470000
	110000	430000
	1390000	1450000
	1825000	1050000
	600000	60000
	6300000	550000
	375000	400000
	475000	100000
	125000	670000
	825000	780000
	925000	430000
	425000	540000
	70000	175000
	2125000	105000
	1975000	1050000
	160000	780000
	150000	260000
	1060000	490000
	825000	530000
	800000	525000
	310000	130000
	250000	200000
	80000	420000
	450000	165000
	305000	1220000
	875000	690000
	1030000	180000
	575000	80000
	450000	110000
	825000	320000
	1450000	130000
	290000	260000
	475000	105000
	200000	1375000
	45000	1525000
	360000	1810000
	300000	600000
	925000	6300000
	2850000	380000
	1500000	500000
	80000	125000
	625000	850000
	2525000	950000
	1025000	425000
	1900000	75000
	660000	2100000
	575000	2275000
	1410000	1975000
	50000	2160000
	475000	160000
	275000	150000
	590000	1060000
	630000	860000
	825000	320000
	2270000	810000
	2360000	240000
	550000	80000
	860000	450000
	125000	310000
	50000	855000
	320000	1030000
	90000	575000
	1420000	445000
	1500000	1475000
	1650000	820000
	1550000	275000
	1700000	1550000
	1370000	475000
	300000	195000
	170000	45000
	200000	360000
	120000	300000
	350000	920000
	60000	2830000
	4275000	1480000
	890000	80000
	230000	675000
	1080000	2750000
	725000	1100000
	875000	1850000
	610000	675000
	170000	550000
	250000	1420000
	475000	50000
	825000	465000
	155000	280000
	210000	560000
	250000	635000
	1300000	860000
	1050000	775000
	230000	540000
	340000	850000
	775000	2260000
	240000	2350000
	400000	50000
	500000	130000
	270000	325000
	1150000	95000
	575000	1410000
	390000	1500000
	400000	1490000
	575000	1550000
	220000	1700000
	1375000	310000
	450000	160000
	325000	210000
	490000	200000
	350000	120000
	1625000	375000
	1810000	60000
	450000	86850000
	250000	4650000
	350000	4280000
	510000	900000
	650000	220000
	480000	1080000
	220000	730000
	100000	610000
	160000	870000
	825000	160000
	1125000	490000
	1250000	250000
	410000	830000
	375000	825000
	730000	140000
	850000	210000
	350000	250000
	275000	1290000
	240000	1030000
	975000	230000
	130000	335000
	350000	775000
	120000	250000
	195000	400000
	400000	550000
	260000	500000
	110000	270000
	800000	1150000
	230000	575000
	400000	400000
	250000	230000
	675000	390000
	1100000	560000
	300000	200000
	875000	1425000
	575000	445000
	60000	310000
	1125000	350000
	410000	485000
	280000	1625000
	650000	1900000
	275000	1810000
	125000	475000
	800000	275000
	625000	365000
	130000	510000
	365000	480000
	80000	670000
	260000	235000
	200000	100000
	175000	170000
	215000	790000
	190000	880000
	650000	1140000
	500000	1260000
	775000	410000
	900000	375000
	300000	730000
	1700000	825000
	600000	340000
	525000	260000
	525000	250000
	850000	1020000
	120000	130000
	530000	340000
	325000	215000
	700000	130000
	250000	250000
	80000	375000
	280000	110000
	660000	775000
	325000	390000
	80000	225000
	160000	435000
	160000	250000
	700000	680000
	800000	1100000
	450000	1200000
	225000	280000
	375000	625000
	250000	900000
	150000	860000
	1075000	65000
	200000	1115000
	470000	405000
	140000	285000
	450000	675000
	1100000	250000
	300000	800000
	775000	115000
	1250000	650000
	1425000	370000
	375000	120000
	550000	80000
	200000	260000
	620000	210000
	195000	175000
	140000	220000
	1100000	190000
	650000	650000
	550000	500000
	350000	775000
	850000	900000
	775000	325000
	130000	1850000
	380000	1710000
	230000	600000
	160000	510000
	55000	575000
	300000	860000
	110000	120000
	50000	520000
	610000	330000
	720000	715000
	600000	275000
	1425000	85000
	975000	285000
	1075000	660000
	1200000	340000
	525000	85000
	575000	160000
	260000	160000
	225000	805000
	320000	695000
	85000	460000
	600000	250000
	120000	380000
	50000	250000
	110000	155000
	425000	1040000
	550000	1100000
	130000	180000
	675000	470000
	450000	130000
	60000	475000
	90000	1100000
	325000	320000
	145000	1250000
	250000	780000
	100000	1450000
	50000	375000
	175000	600000
	100000	210000
	750000	625000
	625000	195000
	750000	130000
	450000	675000
	265000	1075000
	120000	550000
	290000	350000
	140000	850000
	70000	780000
	140000	120000
	130000	360000
	425000	240000
	150000	160000
	625000	325000
	400000	50000
	250000	100000
	275000	50000
	100000	615000
	425000	720000
	690000	1550000
	250000	625000
	415000	1075000
	325000	980000
	600000	1200000
	175000	520000
	245000	575000
	320000	250000
	500000	225000
	675000	330000
	875000	85000
	200000	610000
	300000	125000
	475000	50000
	725000	110000
	330000	390000
	85000	550000
	200000	125000
	250000	85850000
	130000	675000
	500000	450000
	225000	60000
	1875000	90000
	810000	320000
	625000	160000
	725000	250000
	225000	110000
	140000	55000
	215000	165000
	50000	90000
	105000	780000
	320000	600000
	450000	740000
	550000	450000
	70000	260000
	220000	295000
	875000	120000
	1500000	130000
	730000	140000
	670000	70000
	575000	140000
	1125000	430000
	300000	165000
	850000	580000
	530000	400000
	370000	250000
	120000	250000
	85375000	100000
	800000	425000
	1130000	690000
	800000	240000
	450000	415000
	280000	340000
	40000	575000
	3800000	250000
	50000	165000
	750000	505000
	675000	320000
	70000	690000
	640000	890000
	70000	200000
	190000	300000
	120000	475000
	350000	725000
	1400000	350000
	560000	85000
	820000	180000
	420000	250000
	210000	125000
	625000	510000
	325000	225000
	450000	1875000
	100000	810000
	500000	600000
	320000	730000
	825000	225000
	1150000	145000
	270000	215000
	175000	45000
	525000	100000
	200000	330000
	300000	450000
	550000	550000
	70000	70000
	100000	220000
	250000	875000
	400000	1510000
	1620000	720000
	850000	675000
	340000	600000
	190000	1125000
	400000	320000
	100000	850000
	70000	530000
	210000	375000
	775000	85400000
	575000	130000
	170000	1125000
	550000	785000
	180000	440000
	500000	790000
	475000	275000
	800000	40000
	1125000	3775000
	475000	50000
	270000	750000
	880000	85075000
	200000	660000
	195000	75000
	310000	645000
	1100000	70000
	150000	190000
	1025000	120000
	675000	340000
	1175000	1425000
	190000	560000
	550000	825000
	350000	420000
	360000	210000
	475000	620000
	925000	650000
	440000	325000
	250000	450000
	740000	90000
	470000	475000
	420000	325000
	250000	825000
	425000	1125000
	900000	1200000
	340000	275000
	1450000	520000
	475000	180000
	250000	200000
	1325000	300000
	175000	525000
	2575000	70000
	1750000	100000
	840000	250000
	1630000	400000
	1670000	1610000
	450000	850000
	430000	775000
	225000	350000
	525000	205000
	1325000	100000
	200000	400000
	260000	65000
	100000	200000
	325000	775000
	1125000	575000
	425000	170000
	975000	500000
	825000	170000
	675000	500000
	115000	480000
	575000	790000
	250000	1120000
	60000	270000
	35000	450000
	1200000	865000
	160000	200000
	600000	200000
	850000	310000
	130000	1125000
	100000	150000
	350000	975000
	180000	680000
	180000	1275000
	425000	1185000
	230000	175000
	250000	550000
	110000	340000
	420000	340000
	125000	480000
	125000	430000
	100000	950000
	90000	445000
	230000	240000
	50000	740000
	520000	485000
	340000	430000
	80000	270000
	60000	460000
	260000	370000
	225000	910000
	100000	330000
	330000	470000
	240000	1430000
	130000	250000
	210000	1320000
	75000	180000
	875000	2625000
	380000	2450000
	1675000	830000
	1075000	1740000
	1350000	1665000
	450000	490000
	275000	225000
	150000	425000
	375000	200000
	500000	530000
	420000	1330000
	130000	260000
	470000	100000
	340000	310000
	200000	1150000
	65000	950000
	135000	430000
	175000	840000
	110000	680000
	120000	115000
	55000	575000
	1075000	240000
	800000	65000
	235000	35000
	850000	1175000
	280000	175000
	160000	600000
	300000	870000
	540000	130000
	85000	90000
	300000	375000
	625000	180000
	500000	180000
	350000	225000
	70000	425000
	170000	250000
	85000	115000
	260000	430000
	120000	125000
	125000	125000
	3325000	100000
	270000	90000
	175000	225000
	250000	50000
	550000	550000
	260000	500000
	500000	350000
	110000	75000
	240000	60000
	350000	260000
	2000000	250000
	1390000	110000
	900000	350000
	1085000	125000
	1285000	225000
	1190000	310000
	190000	75000
	575000	375000
	800000	850000
	325000	1700000
	500000	1075000
	120000	1340000
	260000	450000
	140000	1375000
	825000	300000
	380000	150000
	475000	375000
	260000	490000
	460000	120000
	175000	400000
	40000	465000
	185000	370000
	100000	430000
	340000	200000
	650000	65000
	130000	125000
	280000	180000
	120000	110000
	85000	110000
	60000	60000
	550000	975000
	325000	1080000
	140000	800000
	1050000	240000
	1325000	850000
	785000	280000
	475000	300000
	150000	540000
	175000	155000
	425000	90000
	475000	300000
	220000	620000
	1875000	500000
	300000	340000
	525000	70000
	175000	175000
	275000	85000
	125000	260000
	400000	120000
	875000	125000
	120000	3330000
	220000	270000
	440000	175000
	475000	525000
	270000	240000
	1025000	500000
	80000	250000
	870000	100000
	1625000	240000
	35000	340000
	45000	900000
	425000	1365000
	350000	1190000
	210000	1390000
	140000	1980000
	600000	1080000
	180000	1265000
	260000	195000
	125000	820000
	250000	575000
	100000	325000
	180000	500000
	260000	120000
	175000	260000
	405000	135000
	320000	820000
	675000	840000
	280000	760000
	825000	380000
	210000	470000
	550000	460000
	200000	240000
	525000	175000
	350000	40000
	890000	170000
	800000	95000
	550000	340000
	35000	650000
	1150000	130000
	770000	290000
	600000	120000
	300000	90000
	150000	65000
	300000	340000
	250000	520000
	200000	135000
	1850000	1350000
	1500000	780000
	350000	1040000
	170000	3150000
	320000	950000
	110000	140000
	390000	450000
	275000	175000
	825000	450000
	175000	475000
	1800000	210000
	250000	1880000
	355000	310000
	1200000	550000
	16970000	175000
	270000	250000
	400000	125000
	550000	410000
	130000	875000
	300000	125000
	220000	450000
	70000	220000
	115000	280000
	175000	470000
	175000	290000
	420000	1020000
	175000	75000
	55000	865000
	330000	1575000
	140000	35000
	65000	45000
	100000	450000
	150000	360000
	975000	205000
	325000	140000
	130000	610000
	210000	175000
	110000	265000
	250000	250000
	50000	120000
	275000	100000
	200000	180000
	470000	250000
	350000	160000
	525000	415000
	340000	340000
	160000	750000
	390000	675000
	140000	850000
	80000	270000
	3620000	575000
	430000	220000
	300000	205000
	180000	525000
	300000	350000
	250000	930000
	450000	885000
	190000	800000
	340000	570000
	95000	35000
	425000	1150000
	170000	750000
	250000	610000
	105000	275000
	1130000	150000
	625000	300000
	300000	260000
	130000	205000
	50000	2010000
	300000	1870000
	680000	83075000
	100000	1390000
	230000	320000
	110000	165000
	190000	110000
	630000	400000
	860000	280000
	830000	850000
	270000	180000
	500000	1800000
	950000	1950000
	350000	250000
	130000	250000
	220000	350000
	475000	1225000
	290000	16970000
	300000	410000
	325000	550000
	200000	275000
	170000	120000
	240000	300000
	120000	225000
	90000	70000
	175000	110000
	350000	170000
	220000	175000
	225000	420000
	50000	175000
	170000	60000
	320000	330000
	1225000	140000
	1125000	65000
	440000	105000
	875000	140000
	1025000	950000
	190000	200000
	100000	120000
	700000	315000
	440000	105000
	580000	260000
	400000	230000
	175000	50000
	350000	250000
	525000	200000
	325000	480000
	110000	350000
	60000	525000
	525000	345000
	140000	165000
	500000	390000
	725000	140000
	350000	80000
	275000	3620000
	90000	425000
	1675000	320000
	700000	180000
	100000	300000
	225000	445000
	200000	250000
	800000	190000
	1225000	345000
	110000	90000
	1250000	425000
	290000	170000
	650000	250000
	335000	100000
	525000	1110000
	220000	625000
	320000	325000
	250000	125000
	380000	50000
	250000	290000
	1925000	675000
	2825000	105000
	340000	225000
	225000	110000
	1100000	175000
	800000	600000
	200000	270000
	975000	830000
	1320000	500000
	1375000	950000
	260000	350000
	275000	120000
	180000	210000
	150000	300000
	160000	470000
	130000	275000
	1300000	330000
	50000	195000
	875000	170000
	475000	240000
	175000	120000
	120000	100000
	950000	180000
	525000	345000
	120000	230000
	370000	250000
	370000	50000
	240000	160000
	475000	1225000
	925000	310000
	1100000	1125000
	200000	440000
	155000	1030000
	1100000	875000
	1075000	410000
	890000	190000
	1750000	100000
	1975000	675000
	200000	440000
	425000	580000
	450000	175000
	400000	350000
	230000	510000
	130000	340000
	65000	110000
	145000	60000
	825000	130000
	2215000	510000
	725000	500000
	390000	350000
	210000	720000
	140000	260000
	85000	90000
	400000	1675000
	350000	710000
	130000	100000
	475000	220000
	725000	210000
	575000	800000
	330000	120000
	200000	1130000
	375000	1240000
	575000	1150000
	1500000	280000
	1600000	660000
	175000	330000
	195000	530000
	125000	210000
	160000	320000
	390000	225000
	150000	250000
	225000	380000
	425000	1850000
	725000	2975000
	420000	2805000
	300000	340000
	500000	230000
	750000	1120000
	950000	800000
	525000	200000
	725000	1325000
	50000	970000
	190000	1375000
	240000	260000
	410000	275000
	650000	200000
	525000	150000
	600000	160000
	110000	120000
	450000	1300000
	625000	55000
	105000	900000
	325000	450000
	1920000	175000
	725000	120000
	775000	950000
	165000	580000
	140000	120000
	575000	370000
	425000	395000
	210000	365000
	360000	225000
	680000	470000
	325000	940000
	1150000	1100000
	110000	190000
	450000	150000
	240000	1075000
	150000	900000
	130000	1100000
	400000	1975000
	975000	1760000
	525000	450000
	100000	200000
	650000	425000
	800000	425000
	220000	250000
	1500000	140000
	95000	60000
	250000	145000
	575000	2430000
	400000	830000
	260000	860000
	145000	2215000
	425000	725000
	190000	400000
	280000	210000
	420000	140000
	400000	85000
	245000	375000
	400000	350000
	160000	120000
	230000	525000
	550000	710000
	790000	330000
	225000	600000
	1075000	190000
	1625000	400000
	300000	570000
	950000	1600000
	220000	170000
	540000	200000
	225000	130000
	1325000	170000
	525000	375000
	400000	250000
	375000	160000
	750000	425000
	180000	720000
	325000	425000
	570000	290000
	165000	475000
	375000	775000
	300000	950000
	700000	530000
	450000	740000
	250000	50000
	140000	185000
	900000	425000
	700000	230000
	175000	625000
	1500000	475000
	650000	600000
	515000	110000
	130000	440000
	200000	600000
	90000	105000
	325000	320000
	1100000	2080000
	330000	1925000
	250000	740000
	600000	785000
	250000	170000
	95000	150000
	400000	550000
	500000	460000
	650000	230000
	675000	370000
	170000	670000
	450000	310000
	100000	1150000
	250000	110000
	130000	450000
	80000	240000
	110000	165000
	50000	120000
	300000	1050000
	320000	400000
	800000	540000
	525000	825000
	200000	105000
	110000	650000
	350000	220000
	150000	1475000
	65000	1625000
	225000	95000
	115000	270000
	45000	420000
	210000	570000
	120000	390000
	210000	260000
	240000	145000
	180000	430000
	300000	205000
	1425000	280000
	1550000	420000
	1150000	420000
	250000	245000
	400000	160000
	475000	400000
	300000	240000
	160000	575000
	225000	800000
	90000	220000
	395000	1050000
	290000	1625000
	700000	300000
	875000	940000
	375000	200000
	150000	540000
	1150000	225000
	550000	1325000
	110000	530000
	850000	400000
	1000000	370000
	260000	750000
	85000	170000
	650000	320000
	290000	570000
	80000	170000
	170000	375000
	760000	320000
	200000	700000
	550000	450000
	350000	240000
	675000	135000
	250000	900000
	550000	710000
	95000	190000
	290000	1500000
	450000	655000
	250000	510000
	110000	470000
	325000	135000
	300000	200000
	100000	90000
	170000	330000
	375000	1090000
	330000	350000
	550000	260000
	280000	650000
	190000	720000
	570000	225000
	700000	95000
	350000	400000
	115000	500000
	50000	175000
	550000	675000
	245000	460000
	120000	110000
	160000	250000
	550000	130000
	115000	75000
	200000	100000
	85000	50000
	180000	310000
	350000	530000
	700000	790000
	850000	325000
	400000	210000
	275000	115000
	90000	340000
	525000	155000
	675000	60000
	280000	225000
	375000	115000
	190000	45000
	275000	210000
	350000	120000
	150000	205000
	330000	250000
	700000	180000
	130000	300000
	320000	1410000
	420000	1300000
	250000	1125000
	110000	240000
	300000	400000
	1425000	160000
	175000	295000
	400000	480000
	600000	225000
	300000	85000
	200000	400000
	1500000	290000
	780000	925000
	600000	675000
	625000	150000
	225000	370000
	1350000	1150000
	625000	540000
	450000	105000
	460000	840000
	550000	260000
	220000	1000000
	575000	80000
	170000	650000
	270000	80000
	200000	290000
	150000	180000
	175000	760000
	70000	550000
	250000	200000
	250000	350000
	300000	660000
	250000	250000
	140000	300000
	250000	550000
	100000	95000
	280000	440000
	175000	225000
	200000	110000
	60000	325000
	285000	300000
	120000	110000
	155000	170000
	2050000	370000
	310000	335000
	1725000	555000
	120000	280000
	285000	200000
	160000	570000
	375000	700000
	250000	375000
	775000	120000
	215000	50000
	125000	120000
	475000	240000
	190000	550000
	140000	150000
	90000	550000
	70000	115000
	325000	200000
	210000	85000
	100000	180000
	380000	350000
	180000	700000
	210000	860000
	275000	410000
	70000	300000
	260000	90000
	150000	740000
	85000	680000
	450000	510000
	355000	280000
	1325000	375000
	350000	195000
	590000	275000
	175000	350000
	155000	150000
	650000	320000
	130000	120000
	425000	315000
	210000	420000
	210000	675000
	60000	250000
	140000	110000
	375000	1430000
	500000	290000
	100000	400000
	450000	180000
	350000	580000
	250000	185000
	110000	1500000
	590000	780000
	375000	600000
	500000	650000
	102420000	240000
	200000	1340000
	220000	430000
	290000	610000
	350000	420000
	500000	460000
	105000	545000
	100000	215000
	1550000	525000
	60000	170000
	80000	250000
	450000	200000
	150000	150000
	45000	190000
	45000	70000
	410000	250000
	200000	245000
	650000	320000
	35000	260000
	380000	140000
	255000	110000
	205000	250000
	400000	310000
	550000	175000
	225000	200000
	425000	60000
	110000	280000
	360000	120000
	1375000	155000
	1100000	2050000
	875000	315000
	500000	1675000
	400000	120000
	820000	285000
	500000	170000
	370000	350000
	525000	250000
	2150000	775000
	850000	225000
	1125000	120000
	1525000	455000
	1600000	185000
	315000	145000
	350000	100000
	70000	65000
	425000	330000
	175000	210000
	875000	110000
	725000	380000
	1130000	190000
	190000	230000
	950000	250000
	625000	70000
	2175000	260000
	425000	155000
	260000	80000
	625000	455000
	230000	370000
	180000	1300000
	50000	550000
	1175000	360000
	550000	175000
	1100000	160000
	450000	120000
	900000	630000
	350000	425000
	2375000	210000
	875000	215000
	1450000	65000
	550000	130000
	320000	370000
	260000	475000
	400000	100000
	325000	450000
	35000	360000
	325000	260000
	120000	110000
	1625000	590000
	1340000	390000
	90000	475000
	60000	102420000
	800000	215000
	190000	200000
	300000	300000
	160000	500000
	35000	360000
	250000	100000
	575000	100000
	65000	60000
	340000	80000
	24000000	1525000
	300000	160000
	250000	50000
	850000	450000
	490000	45000
	325000	375000
	150000	200000
	320000	650000
	675000	35000
	100000	360000
	190000	255000
	575000	200000
	130000	410000
	200000	570000
	780000	230000
	270000	440000
	65000	105000
	460000	375000
	185000	1375000
	300000	1090000
	230000	875000
	170000	475000
	400000	400000
	220000	820000
	300000	525000
	3550000	370000
	800000	525000
	410000	2175000
	350000	850000
	195000	1125000
	420000	1525000
	325000	1610000
	150000	320000
	180000	375000
	325000	70000
	210000	425000
	320000	185000
	380000	875000
	225000	700000
	350000	200000
	240000	1125000
	470000	960000
	500000	625000
	350000	2200000
	2100000	420000
	325000	275000
	1875000	680000
	375000	215000
	275000	180000
	35000	50000
	600000	1200000
	175000	550000
	125000	1100000
	70000	900000
	475000	450000
	825000	420000
	550000	325000
	425000	2400000
	500000	875000
	575000	1450000
	240000	1600000
	100000	2225000
	120000	550000
	550000	300000
	320000	260000
	370000	400000
	160000	325000
	275000	35000
	700000	325000
	220000	120000
	325000	1475000
	275000	1610000
	135000	1335000
	580000	1250000
	550000	95000
	200000	60000
	380000	810000
	350000	195000
	35000	290000
	80000	150000
	200000	35000
	1075000	260000
	1300000	575000
	250000	60000
	440000	330000
	375000	24000000
	550000	290000
	750000	230000
	790000	330000
	125000	840000
	600000	490000
	700000	150000
	540000	315000
	300000	670000
	90000	90000
	1200000	200000
	710000	575000
	580000	130000
	490000	200000
	300000	775000
	420000	275000
	575000	65000
	320000	460000
	475000	175000
	170000	290000
	280000	230000
	625000	170000
	290000	400000
	175000	220000
	130000	320000
	400000	3550000
	1025000	725000
	1675000	420000
	1225000	350000
	1225000	425000
	1950000	190000
	425000	360000
	130000	335000
	300000	150000
	1000000	190000
	1020000	350000
	925000	210000
	220000	330000
	700000	380000
	130000	230000
	50000	375000
	90000	245000
	660000	475000
	220000	530000
	650000	350000
	3750000	2150000
	150000	325000
	625000	2000000
	850000	1875000
	240000	360000
	600000	270000
	140000	35000
	2050000	575000
	175000	175000
	700000	70000
	275000	130000
	510000	850000
	110000	490000
	475000	550000
[truncated: 7,482 more rows]

## Sheet: Fig. 4a
Figure 4a															Multiple t tests:	Wapl +/+ vs. Wapl DP1,2/DP1,2									*	<0.05
															Statistical significance determined using the Holm-Sidak method, with alpha = 0.05.										**	<0.01
VK gene usage (% of VJK joints)															Each row was analyzed individually, without assuming a consistent SD.										***	<0.001
															two-tailed										****	<0.0001
VK gene	Wapl+/+ Pro-B						WaplDP1,2/DP1,2 Pro-B								unpaired
n=	1	2	3	4	5	6	1	2	3	4	5	6				Significant?	P value	Mean1	Mean2	Difference	SE of difference	t ratio	df	Adjusted P Value
IGKV3-1	0.391007	0.724638	0.694981	0.236035	0.27959	0.35461	0.26178	0.244002	0.0714796	0.388853	0.0558971	0.247402			IGKV3-1	No	0.0412676	0.4468	0.2116	0.2352	0.1005	2.341	10	0.961033
IGKV3-2	1.36852	1.44928	1.62162	1.57356	1.30475	0.975177	1.13438	2.07401	1.07219	1.29618	1.50922	0.989609			IGKV3-2	No	0.852171	1.382	1.346	0.03622	0.1894	0.1912	10	1
IGKV3-3	0.0977517	0	0	0.157356	0.0931966	0	0.17452	0.0406669	0.0714796	0.0648088	0.167691	0.0989609			IGKV3-3	No	0.23754	0.05805	0.103	-0.04497	0.03579	1.256	10	0.999997
IGKV3-4	0.195503	1.44928	0.3861	0.236035	0.605778	0.975177	0.8726	1.42334	1.14367	0.939728	1.73281	1.01435			IGKV3-4	No	0.0466061	0.6413	1.188	-0.5464	0.2408	2.27	10	0.969318
IGKV3-5	0.293255	0	0.540541	0.393391	0.652377	0.177305	1.48342	0.894673	1.21515	0.874919	0.950252	0.865908			IGKV3-5	No	0.000546855	0.3428	1.047	-0.7046	0.1413	4.988	10	0.0578809
IGKV3-6	0	0	0	0	0	0	0	0	0	0	0	0			IGKV3-6
IGKV3-7	0.488759	0	0.617761	0.314713	0.931966	0.35461	1.39616	1.70801	0.857756	2.04148	1.39743	1.01435			IGKV3-7	No	0.00146559	0.4513	1.403	-0.9512	0.2192	4.34	10	0.140209
IGKV3-8	0	0	0	0	0	0	0	0.0813339	0	0	0.111794	0			IGKV3-8	No	0.151605	0	0.03219	-0.03219	0.02073	1.552	10	0.999894
IGKV3-9	0	0	0.0772201	0	0.0465983	0	0.08726	0.203335	0.0714796	0	0	0.0247402			IGKV3-9	No	0.230313	0.02064	0.06447	-0.04383	0.03431	1.277	10	0.999997
IGKV3-10	0.58651	0	0.849421	0.786782	0.83877	0.886525	3.44677	2.96869	2.78771	3.95334	3.52152	2.54824			IGKV3-10	Yes	1.63095e-06	0.658	3.204	-2.546	0.2554	9.972	10	0.000185912
IGKV3-11	0	0	0	0	0	0	0	0	0	0	0	0			IGKV3-11
IGKV3-12	0.293255	0.724638	0.540541	0.157356	0.55918	0.177305	1.00349	1.42334	1.21515	1.4582	1.22974	0.964869			IGKV3-12	Yes	8.02688e-05	0.4087	1.216	-0.8071	0.1265	6.381	10	0.00902973
IGKV3-12-1	0	0	0	0	0	0	0	0	0	0	0	0			IGKV3-12-1
IGKV6-13	0.0977517	0.724638	0.0772201	0.157356	0.0465983	0	0	0.0406669	0	0	0	0			IGKV6-13	No	0.139809	0.1839	0.006778	0.1771	0.1104	1.604	10	0.999839
IGKV6-14	0.0977517	0	0.23166	0.0786782	0.232992	0.177305	0.04363	0	0	0.0648088	0.0558971	0.0494805			IGKV6-14	No	0.0298436	0.1364	0.03564	0.1008	0.03982	2.531	10	0.908694
IGKV6-15	0.684262	0	0.46332	0.314713	0.512582	0.177305	0.13089	0.203335	0	0.486066	0.447177	0.148441			IGKV6-15	No	0.358066	0.3587	0.236	0.1227	0.1274	0.9634	10	1
IGKV8-16	1.27077	0.362319	1.35135	0.747443	1.00186	1.50709	0.30541	0.366002	0.250179	0.550875	0.726663	0.470064			IGKV8-16	No	0.0102855	1.04	0.4449	0.5953	0.1888	3.153	10	0.609695
IGKV6-17	0.488759	0	0.617761	0.550747	0.512582	0.35461	0.17452	0.122001	0.0714796	0.259235	0.223589	0.148441			IGKV6-17	No	0.0237925	0.4207	0.1665	0.2542	0.09547	2.663	10	0.859956
IGKV8-18	0.0977517	0	0.15444	0	0.0465983	0	0	0.0406669	0.0714796	0.0648088	0.0558971	0.0494805			IGKV8-18	No	0.924584	0.0498	0.04706	0.002743	0.02825	0.09708	10	1
IGKV8-19	0.195503	0	0.46332	0.354052	0.232992	0.0886525	0.109075	0	0.0714796	0.162022	0.223589	0.0494805			IGKV8-19	No	0.148917	0.2224	0.1026	0.1198	0.07661	1.564	10	0.999894
IGKV6-20	0.0977517	0	0.540541	0	0.27959	0.177305	0	0	0	0	0	0.0989609			IGKV6-20	No	0.0809927	0.1825	0.01649	0.166	0.08556	1.941	10	0.996206
IGKV8-21	0.977517	0	0.772201	0.472069	0.83877	0.35461	0.17452	0.0813339	0.142959	0.356449	0.335383	0.247402			IGKV8-21	No	0.0494442	0.5692	0.223	0.3462	0.1549	2.235	10	0.974035
IGKV8-22	0	0	0	0	0	0	0	0	0	0	0	0			IGKV8-22
IGKV6-23	0.488759	0.724638	0.772201	0.236035	0.83877	1.15248	0.04363	0	0.0714796	0.0972132	0.223589	0.197922			IGKV6-23	No	0.0011522	0.7021	0.1056	0.5965	0.1327	4.495	10	0.114011
IGKV8-23-1	1.07527	0.362319	1.19691	0.826121	1.14166	1.41844	0.26178	0.325335	0.107219	0.486066	0.838457	0.371103			IGKV8-23-1	No	0.00754481	1.003	0.3983	0.6051	0.1814	3.336	10	0.505559
IGKV8-24	0.684262	0.724638	0.694981	0.157356	0.419385	0.265957	0	0.122001	0.357398	0.226831	0.39128	0.247402			IGKV8-24	No	0.0449909	0.4911	0.2242	0.2669	0.1166	2.29	10	0.968568
IGKV6-25	0.391007	0	0.46332	0.0786782	0.465983	0.35461	0	0.162668	0.0714796	0.162022	0.279486	0.0989609			IGKV6-25	No	0.104072	0.2923	0.1291	0.1632	0.09126	1.788	10	0.998901
IGKV8-26	0	0	0.0772201	0.0786782	0.0465983	0	0	0	0	0	0	0			IGKV8-26	No	0.0584413	0.03375	0	0.03375	0.0158	2.136	10	0.985232
IGKV8-27	1.95503	0	1.08108	1.10149	0.885368	1.50709	0.78534	1.09801	1.07219	1.16656	1.78871	1.53389			IGKV8-27	No	0.62861	1.088	1.241	-0.1524	0.3055	0.4989	10	1
IGKV8-28	0.391007	0	0.23166	0.275374	0.326188	0.0886525	0.109075	0.0813339	0	0.356449	0.167691	0.0494805			IGKV8-28	No	0.274986	0.2188	0.1273	0.09148	0.07921	1.155	10	0.999999
IGKV6-29	0	0	0	0	0.0931966	0	0.04363	0	0	0	0.0558971	0.0247402			IGKV6-29	No	0.785621	0.01553	0.02071	-0.005178	0.01853	0.2794	10	1
IGKV8-30	1.27077	0	1.08108	0.944138	1.21156	0.975177	1.00349	0.610004	0.643317	1.16656	0.894354	0.964869			IGKV8-30	No	0.876706	0.9138	0.8804	0.03336	0.2096	0.1592	10	1
IGKV8-31	0	0	0	0	0	0	0	0	0	0	0	0			IGKV8-31
IGKV6-32	1.36852	2.17391	1.9305	2.04563	1.49115	1.95035	1.65794	1.91135	1.21515	2.46273	2.34768	2.35032			IGKV6-32	No	0.507908	1.827	1.991	-0.1642	0.2391	0.6867	10	1
IGKV7-33	0.195503	0	0	0.0786782	0.0931966	0.0886525	0.04363	0	0	0.0648088	0.0558971	0.0494805			IGKV7-33	No	0.233135	0.07601	0.03564	0.04037	0.03181	1.269	10	0.999997
IGKV8-34	0.782014	0.724638	0.3861	0.708104	0.465983	0.797872	0.17452	0.52867	0	0.51847	0.39128	0.470064			IGKV8-34	No	0.0249774	0.6441	0.3472	0.297	0.1127	2.634	10	0.867817
IGKV1-35	0	0	0	0.0786782	0	0	0	0	0.0714796	0	0.0558971	0			IGKV1-35	No	0.676312	0.01311	0.02123	-0.008116	0.01888	0.43	10	1
IGKV18-36	0	0	0.15444	0.0786782	0.0931966	0.0886525	0	0.0813339	0.0714796	0.129618	0.0558971	0.0247402			IGKV18-36	No	0.783522	0.06916	0.06051	0.00865	0.03065	0.2822	10	1
IGKV5-37	0.0977517	0.724638	0	0.0786782	0.0465983	0	0	0.122001	0.0714796	0	0.0558971	0.0494805			IGKV5-37	No	0.373387	0.1579	0.04981	0.1081	0.116	0.9318	10	1
IGKV12-38	0.195503	1.44928	0.23166	0.236035	0.139795	0.0886525	0.04363	0.162668	0.214439	0.0972132	0.279486	0.173182			IGKV12-38	No	0.314787	0.3902	0.1618	0.2284	0.2158	1.058	10	1
IGKV5-39	0.782014	0	1.1583	0.629426	0.512582	0.531915	0.17452	0.162668	0.142959	0.129618	0.167691	0.173182			IGKV5-39	No	0.016772	0.6024	0.1584	0.4439	0.1549	2.866	10	0.76253
IGKV12-40	0.488759	0	0.694981	0.236035	0.512582	0.398936	0.04363	0.122001	0.142959	0.129618	0.111794	0.0989609			IGKV12-40	No	0.0186384	0.3885	0.1082	0.2804	0.09997	2.805	10	0.794108
IGKV5-40-1	0	0	0	0	0	0	0	0	0	0	0	0			IGKV5-40-1
IGKV12-41	0.879765	0.724638	0.849421	0.550747	1.16496	0.664894	0.30541	0.366002	0.142959	0.356449	0.447177	0.296883			IGKV12-41	No	0.000506189	0.8057	0.3191	0.4866	0.09653	5.041	10	0.0541724
IGKV12-42	0	0	0	0	0	0	0	0	0	0	0	0			IGKV12-42
IGKV5-43	1.12414	0.362319	0.772201	0.393391	1.18826	0.70922	0.327225	0.366002	0.357398	0.567077	0.39128	0.556655			IGKV5-43	No	0.0509798	0.7583	0.4276	0.3306	0.1492	2.217	10	0.975647
IGKV12-44	2.24829	2.17391	2.08494	0.708104	1.44455	0.886525	0.8726	0.854006	0.643317	1.29618	1.39743	1.11331			IGKV12-44	No	0.0923259	1.591	1.029	0.5616	0.3017	1.861	10	0.997763
IGKV5-45	1.12414	0.362319	1.00386	0.393391	1.09506	0.975177	0.458115	0.406669	0.500357	0.631886	0.726663	0.482434			IGKV5-45	No	0.0836558	0.8257	0.5344	0.2913	0.1516	1.921	10	0.996582
IGKV12-46	0.684262	1.44928	0.617761	1.02282	1.58434	0.797872	1.09075	0.732005	1.21515	1.19896	1.22974	1.16279			IGKV12-46	No	0.675858	1.026	1.105	-0.07885	0.1831	0.4306	10	1
IGKV12-47	0	0	0	0	0	0.0886525	0	0	0	0	0	0.0494805			IGKV12-47	No	0.707703	0.01478	0.008247	0.006529	0.01692	0.3858	10	1
IGKV5-48	0.58651	0	1.08108	0.550747	0.792171	0.177305	1.78883	1.30134	1.64403	1.32858	1.50922	1.60811			IGKV5-48	Yes	0.000233807	0.5313	1.53	-0.9987	0.179	5.581	10	0.0258495
IGKV12-49	0	0	0	0	0	0	0	0	0	0	0	0			IGKV12-49
IGKV4-50	0.977517	1.44928	1.1583	0.550747	1.25815	0.797872	1.04712	0.447336	0.357398	0.680492	0.894354	0.742207			IGKV4-50	No	0.0761886	1.032	0.6948	0.3372	0.1705	1.978	10	0.995056
IGKV4-51	0.293255	2.89855	0.540541	0.550747	0.792171	0.443262	0.894415	0.52867	1.07219	0.680492	0.838457	0.791687			IGKV4-51	No	0.777139	0.9198	0.801	0.1188	0.4084	0.2908	10	1
IGKV4-52	0.146628	0	0.23166	0.0393391	0.163094	0.221631	0.152705	0.183001	0.107219	0.14582	0.307434	0.197922			IGKV4-52	No	0.334152	0.1337	0.1824	-0.04862	0.04792	1.015	10	1
IGKV4-53	0.195503	0	0.30888	0.472069	0.465983	0.443262	0.74171	1.01667	1.21515	0.874919	1.06205	0.692726			IGKV4-53	Yes	0.000255727	0.3143	0.9339	-0.6196	0.1123	5.517	10	0.0279902
IGKV4-54	0.146628	0	0.23166	0.0393391	0.163094	0.221631	0.152705	0.183001	0.107219	0.14582	0.307434	0.197922			IGKV4-54	No	0.334152	0.1337	0.1824	-0.04862	0.04792	1.015	10	1
IGKV13-54-1	0	0	0	0	0	0	0	0	0	0	0	0			IGKV13-54-1
IGKV4-55	0.684262	0.724638	0.926641	0.393391	1.02516	0.797872	0.82897	0.325335	0.500357	0.486066	0.78256	0.618506			IGKV4-55	No	0.187475	0.7587	0.5903	0.1684	0.119	1.415	10	0.999973
IGKV13-55-1	0	0	0	0	0	0	0	0	0	0	0	0			IGKV13-55-1
IGKV4-56	0.391007	0	0.3861	0	0.139795	0.265957	0.21815	0.244002	0	0.0648088	0.111794	0.0742207			IGKV4-56	No	0.364263	0.1971	0.1188	0.07831	0.08239	0.9505	10	1
IGKV13-56-1	0	0	0	0	0	0	0	0	0	0	0	0			IGKV13-56-1
IGKV4-57	0.977517	0.724638	1.38996	0.314713	0.55918	0.886525	0.8726	0.244002	0.643317	0.615684	0.726663	0.717467			IGKV4-57	No	0.346483	0.8088	0.6366	0.1721	0.1742	0.9879	10	1
IGKV13-57-1	0	0	0	0	0	0	0	0	0	0	0	0			IGKV13-57-1
IGKV4-57-1	0.0977517	0	0.617761	0.0786782	0.139795	0.177305	0.21815	0.0406669	0.142959	0.129618	0.0558971	0.222662			IGKV4-57-1	No	0.609628	0.1852	0.135	0.05022	0.09528	0.5271	10	1
IGKV13-57-2	0	0	0	0	0	0	0	0	0	0	0	0			IGKV13-57-2
IGKV4-58	0.488759	1.44928	0.30888	0.708104	0.512582	0.443262	0.981675	0.284669	0.500357	0.324044	0.503074	0.445324			IGKV4-58	No	0.47666	0.6518	0.5065	0.1453	0.1965	0.7394	10	1
IGKV4-60	0.488759	0	0.23166	0.236035	0.419385	0.177305	0.21815	0.122001	0.142959	0.162022	0.447177	0.222662			IGKV4-60	No	0.655824	0.2589	0.2192	0.0397	0.08642	0.4593	10	1
IGKV4-59	1.10785	0	1.1583	1.10149	1.33582	1.04905	1.46161	1.26068	1.45342	1.17196	1.57444	1.42669			IGKV4-59	No	0.0609605	0.9588	1.391	-0.4327	0.205	2.111	10	0.986963
IGKV4-61	1.07527	1.44928	0.540541	0.393391	0.745573	0.886525	1.00349	0.732005	1.21515	0.777706	1.45333	0.766947			IGKV4-61	No	0.4825	0.8484	0.9914	-0.143	0.1961	0.7294	10	1
IGKV13-61-1	0	0	0	0	0	0	0	0	0	0	0	0			IGKV13-61-1
IGKV4-62	0	0	0	0	0	0	0	0.0406669	0	0.0324044	0	0			IGKV4-62	No	0.148373	0	0.01218	-0.01218	0.007776	1.566	10	0.999894
IGKV13-62-1	0	0	0	0	0	0	0	0	0	0	0	0			IGKV13-62-1
IGKV4-63	0.0977517	0	0	0.0786782	0	0.0886525	0	0	0	0.162022	0	0.0247402			IGKV4-63	No	0.701915	0.04418	0.03113	0.01305	0.03314	0.3939	10	1
IGKV13-64	0	0	0	0	0	0	0	0	0	0	0	0			IGKV13-64
IGKV4-65	0	0	0	0	0	0	0	0	0	0	0	0			IGKV4-65
IGKV12-66	0	0	0	0	0	0	0	0	0	0	0	0			IGKV12-66
IGKV12-67	0	0	0	0	0	0	0	0	0	0	0	0			IGKV12-67
IGKV4-68	0.716846	0	0.772201	1.10149	0.776639	1.13771	0.414485	0.93534	0.667143	0.685893	0.903671	0.832921			IGKV4-68	No	0.954147	0.7508	0.7399	0.01091	0.185	0.05896	10	1
IGKV4-69	0.391007	0.724638	0.849421	0.472069	0.582479	0.753546	0.61082	0.569337	0.607577	0.793908	0.531023	0.667986			IGKV4-69	No	0.98808	0.6289	0.6301	-0.001249	0.08151	0.01532	10	1
IGKV4-70	0.58651	0	0.46332	0.157356	0.535881	0.753546	0.74171	0.691338	0.750536	0.729099	1.14589	0.791687			IGKV4-70	No	0.0153089	0.4161	0.8084	-0.3923	0.1344	2.92	10	0.7378
IGKV4-71	0.423591	1.44928	0.3861	0.393391	0.310655	0.206856	0.65445	0.244002	0.166786	0.410456	0.540339	0.437077			IGKV4-71	No	0.565563	0.5283	0.4089	0.1195	0.201	0.5942	10	1
IGKV13-71-1	0	0	0	0	0	0	0	0	0	0	0	0			IGKV13-71-1
IGKV4-72	0.391007	0.724638	0.926641	0.550747	0.931966	0.70922	1.04712	0.650671	0.357398	0.324044	0.503074	0.692726			IGKV4-72	No	0.447325	0.7057	0.5958	0.1099	0.1389	0.791	10	1
IGKV4-73	1.17302	0.724638	0.926641	0.708104	0.792171	0.797872	0.26178	0.610004	0.643317	0.421257	1.06205	0.865908			IGKV4-73	No	0.16013	0.8537	0.6441	0.2097	0.1382	1.517	10	0.999894
IGKV13-73-1	0	0	0	0	0	0	0	0	0	0	0	0			IGKV13-73-1
IGKV4-74	0.293255	0.724638	0.46332	0.393391	0.652377	0.265957	0.52356	0.162668	0.142959	0.356449	0.670766	0.371103			IGKV4-74	No	0.425196	0.4655	0.3713	0.09424	0.1134	0.8313	10	1
IGKV13-74-1	0	0	0	0	0	0	0	0	0	0	0	0			IGKV13-74-1
IGKV4-75	0.195503	0	0.15444	0.157356	0.326188	0	0.17452	0.0813339	0	0.162022	0	0.0742207			IGKV4-75	No	0.360859	0.1389	0.08202	0.0569	0.05942	0.9576	10	1
IGKV13-76	0	0	0	0	0	0	0	0	0	0	0	0			IGKV13-76
IGKV4-77	1.27077	0.724638	0.849421	1.25885	1.35135	0.531915	1.22164	0.976006	0.786276	0.907323	1.22974	0.940129			IGKV4-77	No	0.938866	0.9978	1.01	-0.01236	0.1572	0.07865	10	1
IGKV4-78	0.684262	0.724638	0.694981	0.786782	0.55918	0.531915	1.09075	0.447336	0.786276	1.10175	1.06205	0.766947			IGKV4-78	No	0.0901215	0.6636	0.8759	-0.2122	0.1131	1.876	10	0.997629
IGKV13-78-1	0	0	0	0	0	0	0	0	0	0	0	0			IGKV13-78-1
IGKV4-79	0.488759	0.724638	0.46332	0.550747	1.11836	1.15248	1.48342	1.05734	1.14367	1.62022	1.17384	1.23701			IGKV4-79	No	0.00627577	0.7497	1.286	-0.5362	0.1556	3.445	10	0.446922
IGKV4-80	1.75953	2.89855	1.5444	1.65224	1.95713	1.32979	1.91972	1.66734	1.57255	2.59235	1.9005	1.80604			IGKV4-80	No	0.848305	1.857	1.91	-0.05281	0.269	0.1963	10	1
IGKV13-80-1	0	0	0	0	0	0	0	0	0	0	0	0			IGKV13-80-1
IGKV4-81	0.977517	0	1.00386	0.86546	1.39795	0.620567	1.48342	1.34201	1.50107	1.42579	1.56512	1.73182			IGKV4-81	No	0.00578147	0.8109	1.508	-0.6973	0.1996	3.494	10	0.426864
IGKV13-82	0	0	0	0	0.0465983	0	0	0.0813339	0	0.0648088	0	0.0247402			IGKV13-82	No	0.243244	0.007766	0.02848	-0.02071	0.0167	1.24	10	0.999997
IGKV4-83	0	0	0	0	0.0465983	0.177305	0.08726	0.0406669	0.0714796	0.0972132	0.0558971	0.0742207			IGKV4-83	No	0.289155	0.03732	0.07112	-0.03381	0.0302	1.119	10	0.999999
IGKV13-84	1.56403	1.08696	1.19691	1.10149	0.745573	0.664894	0.894415	0.813339	0.750536	0.939728	0.838457	0.680356			IGKV13-84	No	0.112937	1.06	0.8195	0.2405	0.1384	1.738	10	0.999331
IGKV13-85	1.56403	1.08696	0.888031	1.33753	1.07176	0.753546	1.81065	1.46401	1.67977	1.87946	1.39743	1.76893			IGKV13-85	No	0.00345634	1.117	1.667	-0.5497	0.1445	3.805	10	0.290199
IGKV4-86	1.36852	2.17391	1.5444	1.57356	1.86393	1.95035	3.27225	3.25335	4.64618	2.78678	2.34768	2.35032			IGKV4-86	No	0.00425176	1.746	3.109	-1.364	0.3706	3.679	10	0.341349
IGKV13-87	0	0	0	0	0	0	0	0	0	0	0	0			IGKV13-87
IGKV1-88	2.34604	2.17391	1.69884	1.65224	2.00373	1.8617	2.96684	4.51403	4.14582	5.70318	2.90665	4.62642			IGKV1-88	No	0.000664367	1.956	4.144	-2.188	0.4504	4.857	10	0.0686414
IGKV12-89	0.782014	0	1.08108	0.472069	0.605778	0.70922	1.00349	1.17934	0.929235	1.39339	0.894354	1.18753			IGKV12-89	No	0.0148533	0.6084	1.098	-0.4895	0.1667	2.937	10	0.732034
IGKV13-89-1	0	0	0	0	0	0	0	0	0	0	0	0			IGKV13-89-1
IGKV4-90	0.293255	0	0	0.157356	0.139795	0	0.04363	0.162668	0.142959	0	0.167691	0.123701			IGKV4-90	No	0.885276	0.0984	0.1068	-0.008374	0.05658	0.148	10	1
IGKV4-91	0.293255	0.724638	0.23166	0.472069	0.186393	0.265957	0.17452	0.854006	0.500357	0.29164	0.167691	0.420584			IGKV4-91	No	0.776176	0.3623	0.4015	-0.03914	0.134	0.2921	10	1
IGKV4-92	0.977517	0	0.849421	1.73092	0.885368	1.06383	1.78883	2.15535	2.78771	1.91186	1.9564	2.0287			IGKV4-92	No	0.0013033	0.9178	2.105	-1.187	0.2688	4.415	10	0.126836
IGKV19-93	6.06061	8.69565	4.71042	10.0708	6.19758	9.30851	10.5585	11.5901	13.7956	8.74919	8.55226	10.861			IGKV19-93	No	0.0225081	7.507	10.68	-3.177	1.179	2.695	10	0.848855
IGKV2-93-1	0	0	0	0	0	0	0	0	0	0	0	0			IGKV2-93-1
IGKV10-94	1.66178	1.44928	1.62162	2.12431	1.74744	2.48227	2.07243	2.15535	2.78771	1.74984	1.45333	2.1524			IGKV10-94	No	0.395657	1.848	2.062	-0.2141	0.2412	0.8875	10	1
IGKV10-95	2.6393	5.07246	3.4749	3.06845	2.6794	4.78723	5.47557	6.14071	7.14796	4.89307	5.08664	4.45324			IGKV10-95	No	0.00874313	3.62	5.533	-1.913	0.5888	3.248	10	0.554209
IGKV2-95-1	0	0	0	0	0	0	0	0	0	0	0	0			IGKV2-95-1
IGKV2-95-2	0	0	0	0	0	0	0	0	0	0	0	0			IGKV2-95-2
IGKV10-96	4.20332	3.62319	3.16602	3.54052	2.7959	3.36879	3.75218	2.23668	2.78771	2.13869	3.13024	3.41415			IGKV10-96	No	0.129237	3.45	2.91	0.5397	0.3264	1.653	10	0.999715
IGKV15-97	0	0	0	0	0	0	0	0	0	0	0	0			IGKV15-97
IGKV12-98	0.488759	0.724638	0.694981	0.236035	0.232992	0.70922	0.13089	0.162668	0.142959	0.356449	0.223589	0.247402			IGKV12-98	No	0.0134013	0.5144	0.2107	0.3038	0.1013	2.997	10	0.69904
IGKV1-99	0.195503	0	0	0	0.186393	0.177305	0.04363	0.0406669	0	0.0324044	0.0558971	0.0247402			IGKV1-99	No	0.186099	0.0932	0.03289	0.06031	0.04248	1.42	10	0.999973
IGKV14-100	0.195503	0	0.30888	0.472069	0.232992	0.0886525	0.17452	0.325335	0.142959	0.162022	0.111794	0.222662			IGKV14-100	No	0.729774	0.2163	0.1899	0.02647	0.0745	0.3553	10	1
IGKV15-101-1	0	0	0	0	0	0	0	0	0	0	0	0			IGKV15-101-1
IGKV15-101	0	0	0	0	0	0	0	0	0	0	0	0			IGKV15-101
IGKV20-101-2	0.488759	0	0.23166	0.236035	0.186393	0.0886525	0.04363	0.203335	0.214439	0.194426	0.0558971	0.0742207			IGKV20-101-2	No	0.348272	0.2052	0.131	0.07426	0.07546	0.9841	10	1
IGKV15-102	0	0	0	0	0	0	0	0	0	0	0	0			IGKV15-102
IGKV15-103	0.879765	2.17391	1.31274	1.49489	0.885368	1.15248	1.26527	0.93534	0.857756	1.36099	0.670766	1.03909			IGKV15-103	No	0.216884	1.317	1.022	0.295	0.2238	1.318	10	0.999994
IGKV16-104	1.17302	1.44928	2.23938	2.59638	2.05033	1.77305	1.61431	1.62668	1.28663	0.81011	1.11794	1.28649			IGKV16-104	No	0.0387718	1.88	1.29	0.5899	0.2481	2.378	10	0.954242
IGKV2-105	0	0	0	0	0	0	0	0	0	0	0	0			IGKV2-105
IGKV11-106	0	0	0	0	0	0	0	0	0	0	0	0			IGKV11-106
IGKV2-107	0	0	0	0	0	0	0	0	0	0	0	0			IGKV2-107
IGKV1-108	0	0	0	0	0	0	0	0	0	0	0	0			IGKV1-108
IGKV2-109	1.56403	0	1.77606	2.12431	1.81733	1.6844	1.39616	1.58601	1.85847	1.06935	1.39743	1.58337			IGKV2-109	No	0.970098	1.494	1.482	0.01256	0.3267	0.03843	10	1
IGKV1-110	3.81232	3.62319	1.69884	5.35012	2.6561	2.92553	3.97033	4.22936	6.07577	3.43487	4.91895	5.07175			IGKV1-110	No	0.0726261	3.344	4.617	-1.272	0.6343	2.006	10	0.994066
IGKV14-111	1.95503	4.34783	2.23938	2.5177	2.35322	1.77305	2.21786	2.72468	2.18013	1.84705	1.42538	2.37506			IGKV14-111	No	0.361694	2.531	2.128	0.4027	0.4213	0.9558	10	1
IGKV2-112	0.684262	0	0.617761	0	0.27959	0	0.26178	0.162668	0.142959	0.259235	0.39128	0.494805			IGKV2-112	No	0.880545	0.2636	0.2855	-0.02185	0.1417	0.1542	10	1
IGKV2-113	0	0	0	0	0	0	0	0	0	0	0	0			IGKV2-113
IGKV11-114	0	0	0	0	0	0	0	0	0	0	0	0			IGKV11-114
IGKV1-115	0.0977517	0	0	0.0786782	0	0	0.04363	0	0.0714796	0	0	0			IGKV1-115	No	0.66117	0.0294	0.01918	0.01022	0.02263	0.4516	10	1
IGKV2-116	0	0	0	0	0	0	0	0	0	0	0	0			IGKV2-116
IGKV1-117	2.73705	3.62319	3.0888	4.16994	2.51631	2.74823	2.79232	2.76535	2.07291	2.00907	2.73896	2.44928			IGKV1-117	No	0.0457422	3.147	2.471	0.6759	0.2964	2.281	10	0.96872
IGKV11-118	0	0	0	0	0	0	0	0	0	0	0	0			IGKV11-118
IGKV14-118-1	0	0	0	0	0	0	0	0	0	0	0	0			IGKV14-118-1
IGKV14-118-2	0	0	0	0	0	0	0	0	0	0	0	0			IGKV14-118-2
IGKV9-119	0.195503	0	0.23166	0.0786782	0.139795	0	0.04363	0	0	0.0162022	0	0.0247402			IGKV9-119	No	0.0445045	0.1076	0.0141	0.09351	0.04072	2.297	10	0.968568
IGKV9-120	1.46628	0.724638	1.62162	0.708104	1.77074	2.21631	0.52356	0.488003	0.428878	1.03694	1.84461	1.08857			IGKV9-120	No	0.149014	1.418	0.9018	0.5162	0.3302	1.563	10	0.999894
IGKV17-121	1.66178	0.724638	1.08108	1.33753	1.25815	0.70922	0.56719	0.162668	0.357398	0.421257	0.950252	0.470064			IGKV17-121	No	0.00621489	1.129	0.4881	0.6406	0.1856	3.451	10	0.446922
IGKV1-122	0.293255	0.724638	0.46332	0.472069	0.885368	0.35461	0.13089	0.162668	0.0714796	0.129618	0.223589	0.148441			IGKV1-122	No	0.00221745	0.5322	0.1444	0.3878	0.09506	4.079	10	0.199736
IGKV9-123	0.58651	0.724638	0.694981	0.550747	0.55918	0.398936	0.407214	0.325335	0.214439	0.372651	0.279486	0.371103			IGKV9-123	No	0.00096028	0.5858	0.3284	0.2575	0.05581	4.613	10	0.0968247
IGKV9-124	0.0977517	0	0.15444	0.314713	0.55918	0.177305	0.08726	0.122001	0.0714796	0.226831	0.223589	0.173182			IGKV9-124	No	0.451495	0.2172	0.1507	0.06651	0.08489	0.7835	10	1
IGKV11-125	1.75953	0.724638	1.85328	1.73092	1.95713	1.06383	0.56719	0.610004	0.714796	0.421257	0.78256	0.667986			IGKV11-125	No	0.0017591	1.515	0.6273	0.8876	0.2101	4.224	10	0.164384
IGKV14-126-1	0	0	0	0	0	0	0	0	0	0	0	0			IGKV14-126-1
IGKV14-126	0.58651	0	0.30888	0.393391	0.419385	0.531915	0.08726	0.0813339	0.0714796	0	0.0558971	0.0742207			IGKV14-126	No	0.00465372	0.3733	0.0617	0.3116	0.08598	3.625	10	0.363942
IGKV17-127	0.684262	0	0.926641	1.18017	0.745573	1.32979	0.34904	0.203335	0.142959	0.259235	0.223589	0.296883			IGKV17-127	No	0.015269	0.8111	0.2458	0.5652	0.1935	2.921	10	0.7378
IGKV9-128	0	0.724638	0.30888	0.0786782	0.139795	0.0886525	0.04363	0	0.142959	0	0	0			IGKV9-128	No	0.114422	0.2234	0.0311	0.1923	0.1112	1.729	10	0.999331
IGKV9-129	0.782014	0	0.926641	0.393391	0.55918	0.265957	0.26178	0.284669	0.214439	0.51847	0.279486	0.272143			IGKV9-129	No	0.238809	0.4879	0.3052	0.1827	0.1458	1.253	10	0.999997
IGKV14-130	0.293255	0	0.23166	0.314713	0.209692	0.0443262	0.0799884	0.162668	0.0357398	0.129618	0.0838457	0.0742207			IGKV14-130	No	0.14994	0.1823	0.09435	0.08793	0.05638	1.559	10	0.999894
IGKV1-131	0	0	0	0	0	0	0	0	0	0	0	0			IGKV1-131
IGKV1-132	0.0977517	0	0.15444	0.314713	0.139795	0.177305	0.08726	0	0.0714796	0	0	0			IGKV1-132	No	0.0236881	0.1473	0.02646	0.1209	0.04535	2.665	10	0.859956
IGKV1-133	0	0.724638	0.46332	0.314713	0.186393	0.620567	0.04363	0	0	0.0324044	0	0.123701			IGKV1-133	No	0.0108818	0.3849	0.03329	0.3516	0.1127	3.12	10	0.626458
IGKV17-134	0	0	0	0	0	0	0	0	0	0	0	0			IGKV17-134
IGKV14-134-1	0	0	0	0	0	0	0	0	0	0	0	0			IGKV14-134-1
IGKV1-135	10.7527	15.942	10.1931	12.2738	10.3914	13.7411	7.63525	8.17405	5.21801	7.97148	4.41587	6.87778			IGKV1-135	No	0.000628099	12.22	6.715	5.5	1.124	4.895	10	0.065605
IGKV1-136	0	0	0	0	0	0	0	0	0	0	0	0			IGKV1-136
IGKV2-137	1.66178	1.44928	1.62162	0.944138	1.58434	1.32979	0.78534	1.30134	0.571837	0.81011	0.614869	0.766947			IGKV2-137	No	0.00220364	1.432	0.8084	0.6234	0.1527	4.083	10	0.199736

## Sheet: Fig. 6d
Figure 6d
VH gene usage (% of VDJH + DJH joints)
VH gene	IglB1-8hi/+								WaplDP1,2/DP1,2 Pro-B
n=	1	2	3	4	5	6	7	8	1	2
IGHV5-1	0.151839	0.106999	0.0988509	0.105432	0.111479	0.115382	0.101054	0.104081	-0.239372	-0.251193
IGHV2-1	0	0	0	0	0	0	0	0	0	0
IGHV5-2	1.88764	1.61443	1.48894	1.21476	1.1939	1.17204	1.21924	1.18826	-3.57973	-3.36155
IGHV2-2	0.679826	0.673464	0.558095	0.59592	0.510045	0.570839	0.603398	0.520404	-2.28744	-1.95607
IGHV5-3	0	0	0	0	0	0	0	0	0	0
IGHV5-4	0.327835	0.346173	0.278018	0.330048	0.31286	0.233801	0.285589	0.281886	-0.98717	-0.994568
IGHV6-1	0	0	0	0	0	0	0	0	0	0
IGHV2-3	0.200152	0.20141	0.123564	0.142104	0.122267	0.17611	0.188928	0.130101	-0.675986	-0.601596
IGHV5-5	0	0	0	0	0	0	0	0	0	0
IGHV5-6	0.179446	0.198263	0.0885539	0.123004	0.143244	0.154855	0.175747	0.125764	-0.516724	-0.474592
IGHV5-7	0	0	0	0	0	0	0	0	0	0
IGHV2-4	0.0207054	0.0125881	0.010297	0.019864	0.0167817	0.00202425	0.0205038	0.0115645	-0.0587259	-0.0851381
IGHV5-8	0	0	0	0	0	0	0	0	0	0
IGHV5-9	0.0207054	0.0188822	0.00617818	0.013752	0.00359609	0.0121455	0.00439367	0.0108418	-0.0325546	-0.0306075
IGHV5-10	0	0	0	0	0	0	0	0	0	0
IGHV2-5	0.0379598	0.0220292	0.0288315	0.0382	0.0407557	0.0445335	0.0292911	0.0310797	-0.151602	-0.163592
IGHV5-11	0	0	0	0	0	0	0	0	0	0
IGHV5-12	0.065567	0.141616	0.0586927	0.10314	0.113277	0.1002	0.107645	0.0954074	-0.270969	-0.296576
IGHV2-6	0.031058	0.0188822	0.0123564	0.016808	0.0179804	0.0293516	0.00878735	0.0195152	-0.041172	-0.074232
IGHV5-9-1	0.0276072	0.0220292	0.0278018	0.013752	0.0197785	0.0182182	0.0175747	0.0043367	-0.0603217	-0.0749356
IGHV5-12-4	0	0	0	0	0	0	0	0	-0.00383	0
IGHV2-9-1	0.0276072	0.0125881	0.0123564	0.02292	0.0125863	0.0303638	0.0307557	0.0173468	-0.080429	-0.0724729
IGHV2-9	0	0.0188822	0.0123564	0.004584	0.0143844	0.0202425	0.0241652	0.0086734	-0.0478744	-0.0443281
IGHV5-13	0	0	0	0	0	0	0	0	0	0
IGHV2-6-8	0	0	0	0	0	0	0	0	0	0
IGHV2-7	0	0	0	0	0	0	0	0.0043367	0	0
IGHV5-15	0.0345089	0.0157351	0.0154454	0.009168	0	0	0.0109842	0	-0.0220222	-0.0263858
IGHV5-16	0.0184048	0.00629406	0.00617818	0.004584	0.00719217	0.00607275	0.0380785	0.0144557	-0.0146815	-0.0161833
IGHV5-17	0.0322083	0.0125881	0.0370691	0.028268	0.0263713	0.0364365	0.018307	0.0448126	-0.0625559	-0.0897117
IGHV5-18	0	0	0	0	0	0	0	0	0	0
IGHV2-8	0	0	0	0	0	0	0	0	0	0
IGHV5-19	0	0	0	0	0	0	0	0	0	0
IGHV7-1	0.0207054	0.00629406	0.0123564	0.009168	0.0179804	0.0303638	0.00878735	0.0086734	-0.0880889	-0.0717693
IGHV7-2	0	0	0	0	0	0	0	0	0	0
IGHV14-1	0	0	0	0	0.00359609	0	0	0	-0.0057449	-0.0031663
IGHV4-1	0.00345089	0	0.0278018	0.025212	0.0179804	0.00910913	0.0153779	0	-0.0555343	-0.0316629
IGHV3-1	0.0103527	0.0314703	0.0154454	0.02292	0.00539413	0.00607275	0.00439367	0.0173468	-0.037342	-0.0295521
IGHV11-1	0.00345089	0	0.00617818	0	0	0	0.00878735	0.0043367	-0.037342	-0.0179423
IGHV14-2	0.00690179	0	0.00617818	0	0.00359609	0	0.00878735	0	-0.0067024	-0.014776
IGHV4-2	0.00345089	0.00629406	0.00308909	0.006876	0.00359609	0.00910913	0.0241652	0	-0.0363845	-0.0358847
IGHV3-2	0.0276072	0.00629406	0.00617818	0.009168	0	0.00607275	0.00878735	0.00650505	-0.0229797	-0.0358847
IGHV11-2	0.00345089	0	0.00617818	0.004584	0.00359609	0.0182182	0.013181	0.0086734	-0.0220222	-0.039051
IGHV14-3	0.0138036	0.0314703	0.00617818	0.013752	0.00359609	0.0182182	0.00439367	0.0086734	-0.0220222	-0.0137206
IGHV16-1	0	0	0	0	0	0	0	0	0	0
IGHV6-2	0	0	0	0	0	0	0	0	0	0
IGHV9-1	0.0138036	0.0125881	0.00617818	0	0.00719217	0.0121455	0	0	-0.00383	-0.0126652
IGHV12-1	0	0.0188822	0.00617818	0.009168	0.00359609	0.00607275	0	0	-0.0057449	-0.014776
IGHV9-2	0.0103527	0.00314703	0.00617818	0.009168	0.00719217	0.0151819	0.00219684	0.0281886	-0.0217031	-0.0200532
IGHV12-2	0	0	0	0	0	0	0	0	0	0
IGHV9-3	0.0241563	0.0251762	0.0308909	0.009168	0.0125863	0.0425093	0.0241652	0.0498721	-0.0379803	-0.0348292
IGHV7-3	0.00690179	0.0188822	0	0.004584	0.0107883	0.00607275	0.0175747	0.0043367	-0.0076599	-0.0126652
IGHV15-1	0	0	0	0	0	0	0	0	0	0
IGHV14-4	0	0	0.0123564	0.013752	0.00359609	0	0.00878735	0.0043367	-0.00383	-0.0105543
IGHV3-3	0.0138036	0.00629406	0.0247127	0.004584	0.00359609	0.0182182	0.00439367	0.0086734	-0.0268097	-0.0168869
IGHV7-4	0	0	0	0.004584	0	0	0	0.0043367	0	0
IGHV3-4	0	0	0	0	0.00359609	0	0.00439367	0	-0.00383	-0.0021109
IGHV3-5	0	0	0	0.004584	0	0.0121455	0.00439367	0.0043367	-0.00383	-0.0021109
IGHV13-1	0	0	0	0	0	0	0	0	0	0
IGHV3-6	0.031058	0.0377644	0.03398	0.004584	0.0377589	0.048582	0.0175747	0.0151785	-0.0277671	-0.0401064
IGHV9-4	0.0138036	0	0	0	0.0143844	0	0.00878735	0.0086734	-0.0095749	-0.0105543
IGHV3-7	0	0	0	0	0	0	0	0	0	0
IGHV5-21	0	0.00629406	0	0	0	0	0	0	0	-0.0042217
IGHV3-8	0.0207054	0.0188822	0.00617818	0.004584	0.0215765	0.0121455	0.0175747	0.0043367	-0.0210647	-0.0211086
IGHV8-1	0	0	0	0	0	0	0	0	0	0
IGHV1-1	0	0	0	0	0	0	0	0	0	0
IGHV13-2	0.0207054	0.0251762	0.0185345	0.018336	0.0215765	0.024291	0.00878735	0.0130101	-0.0344696	-0.0443281
IGHV12-3	0.0207054	0.00629406	0	0.013752	0.00719217	0.0182182	0.0219684	0.0130101	-0.0363845	-0.0654367
IGHV6-3	0.0138036	0.0125881	0.0123564	0.004584	0.00719217	0.00607275	0.0219684	0.0173468	-0.0172348	-0.0084434
IGHV6-4	0	0	0	0	0	0	0.00439367	0	0	0
IGHV6-5	0	0	0	0	0	0	0	0	0	0
IGHV6-6	0.0138036	0.0125881	0.00617818	0.004584	0	0	0.0219684	0.0130101	-0.0076599	-0.0105543
IGHV6-7	0	0	0	0	0	0	0	0	0	-0.0021109
IGHV8-2	0	0	0.00617818	0	0.00719217	0.00607275	0	0	-0.0268097	-0.0316629
IGHV1-2	0	0	0	0	0	0	0	0	0	0
IGHV10-1	0.0207054	0.0188822	0.0123564	0.013752	0.0323648	0.0121455	0.00439367	0.0130101	-0.0440444	-0.0281448
IGHV1-3	0	0	0	0	0	0	0	0	0	0
IGHV1-4	0	0	0.00617818	0.006876	0.0011987	0.00202425	0	0	-0.0076599	-0.0137206
IGHV10-2	0	0	0	0	0	0	0	0	0	0
IGHV1-5	0.00690179	0	0.0185345	0	0.00719217	0	0.013181	0.0086734	-0.0076599	-0.0021109
IGHV10-3	0.0138036	0.00629406	0.0185345	0.004584	0.0107883	0.00607275	0.00878735	0.0238519	-0.0134048	-0.0126652
IGHV1-6	0	0	0	0	0	0	0	0	0	0
IGHV1-7	0.00690179	0.00629406	0	0	0	0.00607275	0.013181	0.0043367	-0.0057449	-0.0105543
IGHV10-4	0	0	0	0	0	0	0	0	0	0
IGHV1-8	0	0	0	0	0	0	0	0	0	0
IGHV15-2	0.0138036	0.0125881	0.0247127	0.013752	0.00719217	0.00607275	0.00439367	0.0043367	-0.0402145	-0.0443281
IGHV1-9	0.0138036	0.0188822	0.0123564	0.013752	0.0179804	0.00607275	0.0219684	0.0086734	-0.0095749	-0.0189978
IGHV1-10	0	0	0	0	0	0	0	0	0	0
IGHV1-11	0.0138036	0.0188822	0.00617818	0.004584	0	0	0.0175747	0.0043367	-0.0268097	-0.0358847
IGHV1-12	0.00690179	0	0.00617818	0	0.00719217	0.00607275	0	0	-0.0028725	-0.007388
IGHV1-13	0	0.00629406	0	0	0.00359609	0	0	0.0043367	-0.00383	-0.0042217
IGHV1-14	0.00690179	0	0	0	0	0	0.00878735	0.0043367	0	0
IGHV1-15	0	0.00629406	0	0.004584	0.00359609	0.00303638	0.00878735	0.0043367	-0.0057449	-0.014776
IGHV1-16	0	0	0	0.004584	0	0	0	0	-0.0009575	0
IGHV1-17	0	0	0	0	0	0	0	0	0	0
IGHV1-17-1	0	0	0	0	0	0	0	0	0	0
IGHV1-18	0.0207054	0.0251762	0.0494254	0.018336	0.0605341	0.024291	0.0219684	0.0346936	-0.0631942	-0.0738802
IGHV1-19	0.0138036	0.0314703	0.0185345	0.009168	0.0107883	0.00202425	0.00878735	0.0086734	-0.0593642	-0.0239231
IGHV1-19-1	0	0	0	0	0	0	0	0	0	-0.0021109
IGHV1-20	0.0103527	0.00524505	0	0	0	0.00202425	0.00439367	0	-0.001915	-0.0021109
IGHV1-21-1	0.00690179	0	0	0	0	0	0.00439367	0	0	-0.0021109
IGHV1-21	0	0.00209802	0	0.004584	0.0011987	0	0	0	-0.001915	-0.0126652
IGHV1-22	0	0.00629406	0	0	0.00359609	0.00607275	0	0.0086734	-0.0057449	-0.0168869
IGHV1-23	0	0	0.00617818	0.009168	0.00359609	0.00303638	0.00878735	0	-0.0095749	-0.014776
IGHV1-24	0	0	0	0	0	0	0	0.0043367	-0.0009575	0
IGHV1-25	0	0	0	0	0	0.008097	0	0.00289113	0	-0.0021109
IGHV1-26	0.0241563	0.00629406	0.0308909	0.022156	0.0101889	0.0141698	0.0241652	0.0411987	-0.0296821	-0.0253303
IGHV1-27	0	0	0	0.004584	0.00359609	0	0.00439367	0.0043367	-0.0070216	-0.0084434
IGHV1-28	0	0	0	0	0	0	0	0	-0.001915	-0.0021109
IGHV1-29	0	0	0	0	0	0	0	0	0	0
IGHV1-30	0	0	0	0	0	0	0	0	0	0
IGHV1-31	0	0	0	0.006112	0.00359609	0	0	0.00144557	-0.0006383	0
IGHV1-32	0	0	0	0.004584	0	0	0	0	-0.001915	-0.0021109
IGHV1-33	0	0	0	0	0	0	0	0	0	0
IGHV1-34	0.0103527	0	0	0.00382	0	0.00607275	0.00659051	0.00361392	-0.0067024	-0.0042217
IGHV1-35	0	0	0	0	0	0	0	0	0	0
IGHV1-36	0.00690179	0	0.00926727	0	0	0	0	0.0043367	-0.0057449	-0.0021109
IGHV1-37	0	0	0	0	0	0	0.00146456	0	0	0
IGHV1-38	0	0	0	0	0	0	0	0	0	0
IGHV1-39	0.0138036	0.00629406	0.0123564	0.009168	0.0281693	0.0121455	0.00878735	0.010119	-0.0057449	-0.0070362
IGHV1-40	0	0	0	0	0	0	0	0	0	0
IGHV1-41	0	0	0	0	0	0	0	0	0	0
IGHV1-42	0.00690179	0.0125881	0.0123564	0	0.00359609	0	0	0.0130101	-0.00383	-0.0084434
IGHV1-43	0	0.00209802	0	0.004584	0.00359609	0.00202425	0	0	0	0
IGHV1-44	0	0	0	0	0	0	0	0	0	0
IGHV1-45	0	0	0	0	0	0	0	0	0	0
IGHV1-46	0	0	0	0	0	0	0	0	0	0
IGHV1-47	0.00690179	0.00629406	0.0247127	0	0.00359609	0	0	0.0086734	-0.0402145	-0.0168869
IGHV8-3	0	0	0	0	0	0	0	0	0	0
IGHV8-4	0	0	0	0	0	0	0.00878735	0	-0.001915	0
IGHV1-48	0	0	0	0	0	0	0	0	0	0
IGHV1-49	0.0172545	0.00944109	0.0123564	0	0.00719217	0.00607275	0	0	-0.0057449	-0.0042217
IGHV8-5	0	0	0	0	0	0.00607275	0.00878735	0	0	-0.0021109
IGHV1-50	0.023006	0.0125881	0.00205939	0.006112	0.015583	0.00607275	0.013181	0.0043367	-0.0012767	-0.0028145
IGHV1-51	0	0	0	0	0	0	0	0	0	0
IGHV1-52	0.00690179	0.00419604	0.00720788	0.008404	0.00659283	0.0151819	0.00585823	0.010119	-0.0063833	-0.005629
IGHV1-53									-0.0082982	-0.0028145
IGHV8-6	0	0	0	0	0	0	0	0	-0.001915	0
IGHV1-54	0.0138036	0.0125881	0.00926727	0.013752	0.0107883	0.00910913	0.0197715	0.0086734	-0.0076599	-0.0042217
IGHV1-55	0.023006	0.0125881	0.00205939	0.01528	0.0143844	0.0101213	0.0366139	0.0115645	-0.0089366	-0.0133688
IGHV1-56	0.00690179	0	0	0.004584	0	0	0	0	-0.0009575	-0.0010554
IGHV8-7	0.00690179	0.00629406	0	0	0	0	0	0.0043367	-0.00383	-0.0105543
IGHV1-57	0	0	0	0	0	0	0	0	0	0
IGHV8-8	0.0207054	0.0377644	0.0370691	0.004584	0.0143844	0.0182182	0.0219684	0.0303569	-0.0153198	-0.014776
IGHV1-58	0	0	0.00617818	0	0.00359609	0	0	0.0086734	-0.001915	-0.0049253
IGHV1-59	0.0161042	0.0146861	0.00205939	0	0.00839087	0.00607275	0.00292912	0.0086734	-0.0070216	-0.0021109
IGHV1-60	0	0	0	0	0	0	0	0	0	0
IGHV1-61	0	0	0.0133861	0.002292	0.00299674	0.00303638	0.00439367	0.00144557	-0.0082982	-0.0070362
IGHV1-62	0	0	0	0	0	0	0	0	0	0
IGHV1-62-1	0	0	0	0	0	0	0	0	0	0
IGHV1-62-2	0	0	0.00308909	0	0	0	0.00439367	0.0043367	-0.0124473	-0.0084434
IGHV1-62-3	0.0207054	0.00629406	0.00617818	0.009168	0.00719217	0	0.00439367	0.0260202	0	-0.0042217
IGHV8-9	0	0	0	0	0	0	0	0	0	0
IGHV1-63	0	0.00629406	0	0	0.00719217	0	0.013181	0.0043367	-0.0057449	0
IGHV1-64	0.0138036	0.00629406	0.0247127	0.009168	0.0107883	0.024291	0.0197715	0.0086734	-0.0067024	-0.0063326
IGHV8-10	0	0	0	0	0	0	0	0	0	0
IGHV1-65	0	0	0	0	0	0	0	0	0	0
IGHV8-11	0	0	0	0	0.0011987	0	0	0	-0.0076599	-0.0084434
IGHV1-66	0	0.00629406	0.00617818	0	0	0	0	0.0043367	-0.001915	0
IGHV1-67	0	0	0	0	0.00359609	0.00607275	0	0.0086734	-0.00383	-0.0021109
IGHV1-68	0	0	0	0	0	0	0	0	0	0
IGHV1-69	0.00690179	0	0.010297	0.004584	0.00719217	0.024291	0.00439367	0.00578227	-0.0092557	-0.0038699
IGHV8-12	0.0207054	0.00629406	0	0.009168	0.0227752	0.00607275	0.0109842	0	-0.0134048	-0.0232195
IGHV1-70	0	0.00629406	0	0	0	0	0.00439367	0	-0.0057449	-0.0021109
IGHV1-71	0	0	0.00308909	0	0	0	0	0	-0.0028725	-0.0021109
IGHV1-72									-0.0082982	-0.0091471
IGHV8-13	0	0	0	0	0.0011987	0	0	0	0	0
IGHV1-73	0	0	0	0	0	0	0	0	0	0
IGHV1-74	0	0.00629406	0	0.009168	0.00719217	0.0121455	0.00878735	0.0043367	-0.0028725	-0.0042217
IGHV8-14	0	0	0	0	0	0	0	0	0	0
IGHV1-75	0.00690179	0.0125881	0.00823757	0.004584	0.00359609	0.0182182	0.0219684	0.00578227	-0.0076599	-0.0042217
IGHV8-15	0	0	0	0	0	0	0	0	0	0
IGHV1-76	0	0.0125881	0.00617818	0.013752	0.0107883	0.0121455	0.00878735	0.0086734	-0.00383	0
IGHV8-16	0	0	0	0	0	0	0	0	0	0
IGHV1-77	0	0	0	0	0	0.00607275	0	0	-0.001915	-0.0021109
IGHV1-78	0	0.0125881	0	0	0	0.00607275	0.013181	0.0086734	0	-0.0063326
IGHV1-79	0	0	0	0	0	0	0	0	0	0
IGHV1-80	0	0	0.00205939	0.004584	0	0.00202425	0.00439367	0.00578227	-0.001915	-0.0007036
IGHV1-81	0.00690179	0	0.00617818	0.013752	0	0.00607275	0.00878735	0.0260202	-0.0095749	-0.0084434
IGHV1-82	0.00690179	0	0	0.013752	0.00719217	0	0	0	-0.0057449	-0.0042217
IGHV1-83	0	0	0	0	0	0	0.00659051	0	0	0
IGHV1-84	0	0	0.00823757	0.004584	0	0.008097	0.00439367	0.00144557	0	-0.0049253
IGHV1-85	0.00690179	0	0	0	0	0.00303638	0	0	-0.0076599	-0.0021109
IGHV1-86	0	0	0	0	0	0	0	0	0	0

## Sheet: Supplementary Fig. 1b
Supplementary Figure 1b
VK gene usage (% of VJK joints)
Fwd VK genes: + values
Rev VK genes: -values
VK gene	Wapl+/+ Pre-B				WaplDP1,2/DP1,2 Pre-B
n=	1	2	3	4	1	2	3	4
IGKV3-1	0.361509	0.352277	0.328013	0.371084	0.406134	0.478222	0.358324	0.345066
IGKV3-2	1.72814	1.73168	1.61465	1.94747	2.14067	2.27478	1.6513	1.87836
IGKV3-3	0.0397033	0.0360766	0.0300293	0.0661623	0.0888419	0.0818577	0.085196	0.0720137
IGKV3-4	0.672866	0.664233	0.720704	0.86874	1.30301	1.29249	1.03989	1.0322
IGKV3-5	0.47017	0.458385	0.496639	0.582036	0.778424	0.900435	0.706625	0.801152
IGKV3-6	0	0	0	0	0	0	0	0
IGKV3-7	0.773169	0.742753	0.662955	0.84285	1.51031	1.78364	1.63376	1.25424
IGKV3-8	0.0146275	0.0084886	0.0184796	0.0287662	0.0105764	0.0172332	0.0150346	0.0090017
IGKV3-9	0.0334343	0.0466873	0.0485089	0.0632857	0.082496	0.0947826	0.0676556	0.0510097
IGKV3-10	0.64988	0.602691	0.582107	0.717238	1.33474	1.68885	1.58615	1.49428
IGKV3-11	0	0	0	0	0	0	0	0
IGKV3-12	0.723017	0.581469	0.672195	0.797783	1.1486	1.29249	1.54104	1.01419
IGKV3-12-1	0	0	0	0	0	0	0	0
IGKV6-13	-0.127468	-0.103985	-0.101638	-0.117942	-0.0655738	-0.0473913	-0.0826902	-0.0570108
IGKV6-14	-0.277923	-0.248292	-0.240235	-0.198487	-0.209413	-0.120633	-0.162875	-0.0990188
IGKV6-15	-0.712569	-0.738509	-0.771523	-0.828467	-0.786885	-0.753953	-0.861983	-0.675128
IGKV8-16	-1.93188	-1.88447	-1.80176	-1.93309	-1.70809	-1.34204	-1.66383	-1.22423
IGKV6-17	1.09497	0.95709	1.00714	1.08161	1.09783	0.986601	1.20277	0.84016
IGKV8-18	0.162992	0.16765	0.189416	0.209993	0.200952	0.180949	0.190438	0.171033
IGKV8-19	-0.451363	-0.498706	-0.526668	-0.466013	-0.33633	-0.303735	-0.318232	-0.196537
IGKV6-20	-0.244489	-0.182505	-0.189416	-0.192734	-0.1523	-0.112016	-0.157863	-0.132025
IGKV8-21	-1.05945	-1.12686	-1.05334	-1.10175	-0.994183	-0.723795	-0.929638	-0.678129
IGKV8-22	0	0	0	0	0	0	0	0
IGKV6-23	-0.894368	-0.937991	-0.824652	-0.814084	-0.822845	-0.560079	-0.716648	-0.537102
IGKV8-23-1	1.96949	1.82505	1.7648	1.9072	1.58329	1.3248	1.63125	1.14622
IGKV8-24	-1.00512	-1.11413	-1.22889	-1.25421	-0.994183	-0.822886	-0.82189	-0.807153
IGKV6-25	0.551666	0.579347	0.533598	0.494779	0.579588	0.564388	0.52621	0.390074
IGKV8-26	0.0208965	0.0212215	0.0392691	0.0287662	0.0253834	0.0301581	0.0250576	0.0270051
IGKV8-27	-1.72187	-1.75926	-1.99811	-1.61954	-1.7853	-1.86549	-2.05473	-1.74333
IGKV8-28	-0.524501	-0.511438	-0.503569	-0.529298	-0.41248	-0.39421	-0.393405	-0.26255
IGKV6-29	-0.071048	-0.0870082	-0.0300293	-0.0517792	-0.0507668	-0.0301581	-0.0726671	-0.0270051
IGKV8-30	-1.37081	-1.44094	-1.55691	-1.38078	-1.48281	-1.4519	-1.55608	-1.44928
IGKV8-31	0	0	0	0	0	0	0	0
IGKV6-32	-1.88277	-1.86749	-1.86182	-1.68282	-2.18297	-2.1283	-2.14994	-2.25643
IGKV7-33	-0.137917	-0.118841	-0.101638	-0.129448	-0.0401904	-0.0344664	-0.0726671	-0.0690131
IGKV8-34	-0.261206	-0.220704	-0.173246	-0.155338	-0.145954	-0.159407	-0.258094	-0.216041
IGKV1-35	-0.0229861	-0.0106108	-0.0069299	-0.0345195	-0.0105764	-0.0129249	-0.0100231	-0.0120023
IGKV18-36	-0.206875	-0.186749	-0.226375	-0.146708	-0.11211	-0.0904743	-0.105242	-0.0600114
IGKV5-37	-0.190158	-0.120963	-0.117807	-0.146708	-0.116341	-0.0904743	-0.115265	-0.102019
IGKV12-38	-0.409571	-0.432919	-0.374212	-0.428617	-0.272871	-0.262806	-0.248071	-0.252048
IGKV5-39	-1.1911	-1.13747	-1.15497	-1.20243	-0.871497	-0.689328	-0.734189	-0.63012
IGKV12-40	-0.737645	-0.740631	-0.759973	-0.719155	-0.579588	-0.443755	-0.476095	-0.414079
IGKV5-40-1	0	0	0	0	0	0	0	0
IGKV12-41	-1.18692	-1.36773	-1.39752	-1.43543	-1.15283	-0.827194	-1.02736	-0.852162
IGKV12-42	0	0	0	0	0	0	0	0
IGKV5-43	-1.34782	-1.42609	-1.47837	-1.44406	-1.42253	-1.12662	-1.42077	-1.14172
IGKV12-44	-2.25682	-2.1699	-2.4832	-2.25815	-2.14701	-1.83103	-2.38549	-1.83785
IGKV5-45	-1.34782	-1.37091	-1.51764	-1.38941	-1.35061	-1.09646	-1.40573	-1.17172
IGKV12-46	-1.75948	-1.81868	-1.98425	-1.88419	-1.83818	-1.48636	-1.87181	-1.86635
IGKV12-47	-0.0083586	-0.0063665	-0.00231	-0.0143831	-0.0126917	-0.0043083	-0.0050115	-0.0120023
IGKV5-48	-0.990492	-1.02712	-1.06027	-1.0586	-1.09995	-0.973676	-1.16769	-1.21523
IGKV12-49	0	0	0	0	0	0	0	0
IGKV4-50	-1.32484	-1.45367	-1.51764	-1.47283	-1.59069	-1.22356	-1.22782	-1.12221
IGKV4-51	-0.725107	-0.719409	-0.743804	-0.635733	-0.67689	-0.637629	-0.676556	-0.63312
IGKV4-52	0.254937	0.28649	0.277194	0.250266	0.253834	0.249882	0.20422	0.216041
IGKV4-53	-0.605997	-0.613302	-0.533598	-0.604091	-0.60074	-0.585929	-0.643981	-0.567108
IGKV4-54	-0.254937	-0.28649	-0.277194	-0.250266	-0.253834	-0.249882	-0.20422	-0.216041
IGKV13-54-1	0	0	0	0	0	0	0	0
IGKV4-55	-1.13468	-1.19265	-1.25199	-1.12188	-0.924379	-0.76257	-0.859477	-0.726138
IGKV13-55-1	0	0	0	0	0	0	0	0
IGKV4-56	-0.41166	-0.396842	-0.388071	-0.411357	-0.346906	-0.284348	-0.255588	-0.168032
IGKV13-56-1	0	0	0	0	0	0	0	0
IGKV4-57	-0.992582	-0.910403	-0.951699	-1.12764	-0.769963	-0.624704	-0.716648	-0.68413
IGKV13-57-1	0	0	0	0	0	0	0	0
IGKV4-57-1	-0.415839	-0.371376	-0.390381	-0.376837	-0.35431	-0.292965	-0.320738	-0.246047
IGKV13-57-2	0	0.0042443	0.00230995	0	0.0021153	0	0	0.0030006
IGKV4-58	-0.574653	-0.606935	-0.526668	-0.517792	-0.541512	-0.409289	-0.488624	-0.435083
IGKV4-60	-0.380315	-0.405331	-0.4412	-0.448753	-0.423057	-0.292965	-0.293174	-0.303058
IGKV4-59	-1.49096	-1.57747	-1.41407	-1.5481	-1.45426	-1.33988	-1.43497	-1.30825
IGKV4-61	-1.03542	-1.01439	-1.01176	-0.949285	-1.05553	-1.01245	-0.935903	-0.972185
IGKV13-61-1	0	0	0	0	0	0	0	0
IGKV4-62	-0.0250758	-0.042443	-0.0265644	-0.0316428	-0.0137493	-0.0129249	-0.0150346	-0.0120023
IGKV13-62-1	0	0	0	0	0	0	0	0
IGKV4-63	-0.0585101	-0.0657867	-0.0877781	-0.0661623	-0.0528821	-0.0560079	-0.0451037	-0.063012
IGKV13-64	0	0	0	0	0	0	0	0
IGKV4-65	0	0	0	0	0	0	0	0
IGKV12-66	0	0	0	0	0	0	0	0
IGKV12-67	0	0	0	0	0	0	0	0
IGKV4-68	-1.18169	-1.32705	-1.24083	-1.26619	-1.19831	-1.02107	-1.02277	-1.02619
IGKV4-69	-0.994671	-1.06532	-0.958629	-1.04278	-0.923321	-0.818577	-0.884534	-0.831158
IGKV4-70	-0.798245	-0.804295	-0.826962	-0.824152	-0.830248	-0.68502	-0.736694	-0.732139
IGKV4-71	-0.733466	-0.754071	-0.692215	-0.744086	-0.727657	-0.585929	-0.598042	-0.516098
IGKV13-71-1	0	0	0	0	0	0	0	0
IGKV4-72	-1.05109	-1.05046	-0.988658	-1.08161	-0.9688	-0.865969	-0.851959	-0.801152
IGKV4-73	-1.32901	-1.30937	-1.39752	-1.42968	-1.3284	-1.11154	-1.0449	-1.0352
IGKV13-73-1	0	0	0	0	0	0	0	0
IGKV4-74	-0.691673	-0.78944	-0.859301	-0.782441	-0.765732	-0.63332	-0.616418	-0.522099
IGKV13-74-1	0	0	0	0	0	0	0	0
IGKV4-75	-0.328074	-0.341666	-0.344182	-0.336565	-0.251719	-0.267115	-0.215496	-0.195037
IGKV13-76	0.00208965	0.00212215	0.00230995	0	0	0.0043083	0	0.0030006
IGKV4-77	-2.02278	-1.94177	-1.85027	-1.88994	-1.69011	-1.72763	-1.50095	-1.62931
IGKV4-78	-1.23707	-1.26692	-1.16999	-1.2801	-1.32628	-1.46913	-1.27543	-1.38626
IGKV13-78-1	0	0	0	0	0	0	0	0
IGKV4-79	-1.08244	-0.870082	-0.997898	-0.969422	-1.34109	-1.37004	-1.27543	-1.37126
IGKV4-80	-1.53589	-1.42821	-1.22196	-1.46995	-1.79799	-2.05506	-1.9996	-1.85435
IGKV13-80-1	0	0	0	0	0	0	0	0
IGKV4-81	-1.45648	-1.40274	-1.36056	-1.43543	-1.58435	-1.5036	-1.47339	-1.76734
IGKV13-82	0.0188068	0.0212215	0.0300293	0.0258896	0.0338445	0.0043083	0.0325749	0.021004
IGKV4-83	-0.102393	-0.0891303	-0.092398	-0.0891753	-0.0888419	-0.120633	-0.0701614	-0.0900171
IGKV13-84	0.684359	0.685455	0.807327	0.801139	0.738234	0.893973	0.756741	0.910673
IGKV13-85	-0.868248	-0.842494	-0.929755	-0.896068	-1.16129	-1.40235	-1.2629	-1.5648
IGKV4-86	-1.07408	-0.984678	-0.92398	-0.888876	-1.35801	-1.99905	-1.61121	-2.17541
IGKV13-87	0	0	0	0	0	0	0	0
IGKV1-88	-1.55261	-1.68074	-1.44141	-1.46132	-2.43046	-3.43803	-3.10715	-3.1416
IGKV12-89	-0.574653	-0.647256	-0.695295	-0.681759	-0.848229	-0.952135	-0.806856	-1.17322
IGKV13-89-1	0	0	0	0	0	0	0	0
IGKV4-90	-0.154634	-0.120963	-0.115498	-0.143831	-0.143839	-0.112016	-0.125288	-0.153029
IGKV4-91	-0.202696	-0.214337	-0.200966	-0.21287	-0.243257	-0.357589	-0.308209	-0.447085
IGKV4-92	-0.434646	-0.418064	-0.431961	-0.394097	-0.926494	-1.23648	-0.892052	-1.24824
IGKV19-93	-3.39358	-3.30631	-3.04913	-3.12976	-4.45267	-5.2432	-4.79478	-6.03715
IGKV2-93-1	0	0	0	0	0	0	0	0
IGKV10-94	-1.25379	-1.0823	-1.00945	-0.969422	-1.29878	-1.23217	-1.28546	-1.66532
IGKV10-95	1.56306	1.46853	1.51302	1.43256	1.9799	2.69269	2.15746	2.89855
IGKV2-95-1	0	0	0	0	0	0	0	0
IGKV2-95-2	0	0	0	0	0	0	0	0
IGKV10-96	-2.63295	-2.20279	-2.23603	-2.26102	-2.8239	-2.71423	-2.65861	-3.01557
IGKV15-97	0	0	0	0	0	0	0	0
IGKV12-98	0.605997	0.602691	0.644476	0.535052	0.480169	0.40498	0.553774	0.47559
IGKV1-99	0.0856755	0.112474	0.092398	0.0805454	0.0486515	0.0603162	0.0626441	0.0390074
IGKV14-100	0.399122	0.422308	0.411171	0.39985	0.29614	0.28004	0.338278	0.303058
IGKV15-101-1	0	0	0	0	0	0	0	0
IGKV15-101	0	0	0	0	0	0	0	0
IGKV20-101-2	0.505694	0.456262	0.547458	0.483272	0.30037	0.292965	0.273128	0.31506
IGKV15-102	-0.0020897	0	-0.0069299	0	0	0	-0.0050115	0
IGKV15-103	0.826455	0.757608	0.783073	0.779564	0.719196	0.874585	0.892052	0.909173
IGKV16-104	1.89217	1.9683	2.17482	1.94891	1.52935	1.38512	1.35311	1.66082
IGKV2-105	0	0	0	0	0	0	0	0
IGKV11-106	0	0	0	0	0	0	0	0
IGKV2-107	0	0	0	0	0	0	0	0
IGKV1-108	0	0	0	0	0	0	0	0
IGKV2-109	1.26006	1.33696	1.28433	1.19092	0.892649	1.02107	0.989776	1.25724
IGKV1-110	1.86605	2.0362	1.86413	1.84967	1.7028	2.25324	1.79538	2.43046
IGKV14-111	1.32832	1.38223	1.36787	1.32516	1.29596	1.43179	1.45334	1.79134
IGKV2-112	0.380316	0.422308	0.45275	0.373961	0.298255	0.262806	0.21299	0.441084
IGKV2-113	0	0	0	0	0	0	0	0
IGKV11-114	0	0	0	0	0	0	0	0
IGKV1-115	0.0668687	0.0509316	0.0277194	0.0402727	0.014807	0.0301581	0.0501153	0.0330063
IGKV2-116	0	0	0	0	0	0	0	0
IGKV1-117	2.35085	2.30996	2.17135	2.10856	1.85087	1.80087	1.75529	1.96237
IGKV11-118	0	0	0	0	0	0	0	0
IGKV14-118-1	0	0	0	0	0	0	0	0
IGKV14-118-2	0	0	0	0	0	0	0	0
IGKV9-119	0.0814962	0.0827639	0.0692985	0.0690389	0.0486515	0.0603162	0.0400922	0.0510097
IGKV9-120	1.98516	2.12003	2.07202	2.16897	1.41512	1.2968	1.36815	1.27224
IGKV17-121	1.20364	1.20963	1.42755	1.23982	0.837652	0.551463	0.754235	0.720137
IGKV1-122	0.931982	0.933746	1.01176	0.894629	0.450555	0.422214	0.410945	0.327062
IGKV9-123	-0.483056	-0.428321	-0.462375	-0.495258	-0.516482	-0.514124	-0.557532	-0.573109
IGKV9-124	-0.29464	-0.322567	-0.353422	-0.339441	-0.323638	-0.271423	-0.261852	-0.271552
IGKV11-125	2.19204	2.36408	2.49012	2.26102	1.42993	1.1417	1.22031	1.31725
IGKV14-126-1	0	0	0	0	0	0	0	0
IGKV14-126	0.737645	0.723653	0.727634	0.62135	0.395558	0.340356	0.420968	0.336064
IGKV17-127	0.913175	0.876448	0.947079	0.874493	0.429402	0.327431	0.44352	0.333063
IGKV9-128	0.0585101	0.0679088	0.0485089	0.0661623	0.0655738	0.0344664	0.0488624	0.0495094
IGKV9-129	0.643611	0.647256	0.586727	0.592584	0.41248	0.379131	0.493635	0.375071
IGKV14-130	0.222896	0.24051	0.307608	0.283827	0.112463	0.085448	0.110254	0.10652
IGKV1-131	0	0	0	0	0	0	0	0
IGKV1-132	0.225682	0.231314	0.237925	0.209993	0.0592279	0.0689328	0.0726671	0.0450086
IGKV1-133	0.309268	0.496583	0.561318	0.503409	0.1523	0.180949	0.160369	0.114022
IGKV17-134	0	0	0	0	0	0	0	0
IGKV14-134-1	0	0	0	0	0	0	0	0
IGKV1-135	4.96918	4.8767	4.45589	4.88163	4.9413	5.78605	5.59537	5.10097
IGKV1-136	0	0	0	0	0	0	0	0
IGKV2-137	0.940341	1.02288	0.947079	1.00394	0.956108	1.11154	1.11256	0.978186

## Sheet: Supplementary Fig. 1c
Supplementary Figure 1c
VK gene usage (% of VJK joints) in Wapl+/+ Pre-B – WaplDP1,2/DP1,2 Pre-B
VK gene
IGKV2-137	-0.0610393
IGKV1-136	0
IGKV1-135	-0.560072
IGKV14-134-1	0
IGKV17-134	0
IGKV1-133	0.315734
IGKV1-132	0.164769
IGKV1-131	0
IGKV14-130	0.160039
IGKV9-129	0.202465
IGKV9-128	0.0106695
IGKV17-127	0.519445
IGKV14-126	0.329334
IGKV14-126-1	0
IGKV11-125	1.04952
IGKV9-124	0.0454013
IGKV9-123	-0.0730591
IGKV1-122	0.540335
IGKV17-121	0.554287
IGKV9-120	0.748469
IGKV9-119	0.025632
IGKV14-118-2	0
IGKV14-118-1	0
IGKV11-118	0
IGKV1-117	0.392831
IGKV2-116	0
IGKV1-115	0.0144264
IGKV11-114	0
IGKV2-113	0
IGKV2-112	0.10355
IGKV14-111	-0.142214
IGKV1-110	-0.141458
IGKV2-109	0.227883
IGKV1-108	0
IGKV2-107	0
IGKV11-106	0
IGKV2-105	0
IGKV16-104	0.51395
IGKV15-103	-0.0620765
IGKV15-102	0.001002
IGKV20-101-2	0.202791
IGKV15-101	0
IGKV15-101-1	0
IGKV14-100	0.103734
IGKV1-99	0.0401184
IGKV12-98	0.118425
IGKV15-97	0
IGKV10-96	-0.46988
IGKV2-95-2	0
IGKV2-95-1	0
IGKV10-95	-0.937862
IGKV10-94	-0.291694
IGKV2-93-1	0
IGKV19-93	-1.91225
IGKV4-92	-0.656124
IGKV4-91	-0.131318
IGKV4-90	0.00018813
IGKV13-89-1	0
IGKV12-89	-0.29537
IGKV1-88	-1.49529
IGKV13-87	0
IGKV4-86	-0.818018
IGKV13-85	-0.463695
IGKV13-84	-0.080335
IGKV4-83	0.00086083
IGKV13-82	0.00105389
IGKV4-81	-0.168362
IGKV13-80-1	0
IGKV4-80	-0.512747
IGKV4-79	-0.359496
IGKV13-78-1	0
IGKV4-78	-0.125757
IGKV4-77	0.289188
IGKV13-76	-0.0001968
IGKV4-75	0.10528
IGKV13-74-1	0
IGKV4-74	0.146321
IGKV13-73-1	0
IGKV4-73	0.236386
IGKV4-72	0.170986
IGKV13-71-1	0
IGKV4-71	0.124028
IGKV4-70	0.0673879
IGKV4-69	0.150951
IGKV4-68	0.186857
IGKV12-67	0
IGKV12-66	0
IGKV4-65	0
IGKV13-64	0
IGKV4-63	0.0153079
IGKV13-62-1	0
IGKV4-62	0.0180037
IGKV13-61-1	0
IGKV4-61	0.00869649
IGKV4-59	0.123312
IGKV4-60	0.0908367
IGKV4-58	0.0878851
IGKV13-57-2	0.00035959
IGKV4-57-1	0.085094
IGKV13-57-1	0
IGKV4-57	0.296719
IGKV13-56-1	0
IGKV4-56	0.138264
IGKV13-55-1	0
IGKV4-55	0.35716
IGKV13-54-1	0
IGKV4-54	0.0362277
IGKV4-53	-0.0101927
IGKV4-52	0.0362277
IGKV4-51	0.0499644
IGKV4-50	0.151172
IGKV12-49	0
IGKV5-48	-0.0800159
IGKV12-47	-0.0006489
IGKV12-46	0.0959734
IGKV5-45	0.150312
IGKV12-44	0.241671
IGKV5-43	0.146176
IGKV12-42	0
IGKV12-41	0.382013
IGKV5-40-1	0
IGKV12-40	0.260972
IGKV5-39	0.44021
IGKV12-38	0.15238
IGKV5-37	0.037884
IGKV18-36	0.0997173
IGKV1-35	0.00737987
IGKV8-34	0.00774922
IGKV7-33	0.0678765
IGKV6-32	-0.355685
IGKV8-31	0
IGKV8-30	-0.0476583
IGKV6-29	0.0148169
IGKV8-28	0.151541
IGKV8-27	-0.0875189
IGKV8-26	0.00063728
IGKV6-25	0.0247828
IGKV8-24	0.289059
IGKV8-23-1	0.445245
IGKV6-23	0.208605
IGKV8-22	0
IGKV8-21	0.253913
IGKV6-20	0.0637346
IGKV8-19	0.196979
IGKV8-18	-0.0033299
IGKV6-17	0.00336325
IGKV8-16	0.403253
IGKV6-15	-0.0067203
IGKV6-14	0.0932493
IGKV6-13	0.0495917
IGKV3-12-1	0
IGKV3-12	-0.555465
IGKV3-11	0
IGKV3-10	-0.888029
IGKV3-9	-0.0260069
IGKV3-8	0.00462901
IGKV3-7	-0.790054
IGKV3-6	0
IGKV3-5	-0.294851
IGKV3-4	-0.435262
IGKV3-3	-0.0389845
IGKV3-2	-0.230791
IGKV3-1	-0.0437157

[truncated: 10 more sheets: Supplementary Fig. 1d, Supplementary Fig. 1e, Supplementary Fig. 4b, Supplementary Fig. 4g, Supplementary Fig. 5d, Supplementary Fig. 6a, Supplementary Fig. 6b, Supplementary Fig. 6c, Supplementary Fig. 6d, Supplementary Fig. 7d]
